# Supplementary material for: Dissecting a heterotic gene through GradedPool-Seq mapping informs a rice-improvement strategy
Source: Nat Commun. 2019 Jul 5;10:2982. doi: 10.1038/s41467-019-11017-y (PMC6611799; doi:10.1038/s41467-019-11017-y)
Supplement: Supplementary file 5 — Supplementary Data 1 [file 41467_2019_11017_MOESM5_ESM.xlsx]

## Sheet: Sheet1
Supplementary Data 1 .Sequence and haplotype analysis of the OsMADS1 gene in hybrid rice
ID	Name	Type	Breeding system	Haplotype of OsMADS1
Z1	Teyou108	Indica*indica	Three-lines system	OsMADS1		NA: Not avaliable data due to missing samples.
Z2	Boyou225	Indica*indica	Three-lines system	OsMADS1
Z3	Qiongxiangliangyou2	Indica*indica	Two-lines system	OsMADS1
Z4	Qiongxiangliangyou1	Indica*indica	Two-lines system	OsMADS1
Z5	Tianfengyou85	Indica*indica	Three-lines system	OsMADS1
Z6	Yuefengyou85	Indica*indica	Three-lines system	OsMADS1
Z7	BoIIYou938	Indica*indica	Three-lines system	OsMADS1
Z8	Haifengyou66	Indica*indica	Two-lines system	OsMADS1
Z9	BoIIYou668	Indica*indica	Three-lines system	OsMADS1
Z10	Jinyou601	Indica*indica	Three-lines system	OsMADS1
Z11	Hongtaiyou996	Indica*indica	Three-lines system	OsMADS1
Z12	Peiza629	Indica*indica	Two-lines system	OsMADS1
Z13	BoIIYou629	Indica*indica	Three-lines system	OsMADS1
Z14	Boyou729	Indica*indica	Three-lines system	OsMADS1
Z15	Jindao138	Indica*indica	Three-lines system	OsMADS1
Z16	BoIIYou138	Indica*indica	Three-lines system	OsMADS1
Z17	Hongxiangyou3	Indica*indica	Three-lines system	OsMADS1
Z18	Teyou209	Indica*indica	Three-lines system	OsMADS1
Z19	BoIIYou316	Indica*indica	Three-lines system	OsMADS1
Z20	Mingxiang1027	Indica*indica	Two-lines system	OsMADS1
Z21	Teyou248	Indica*indica	Three-lines system	OsMADS1
Z22	Shennong326	Indica*indica	Three-lines system	OsMADS1
Z23	Teyou5735	Indica*indica	Three-lines system	OsMADS1
Z24	Guyou629	Indica*indica	Three-lines system	OsMADS1
Z25	IIYou129	Indica*indica	Three-lines system	OsMADS1
Z26	BoIIYou588	Indica*indica	Three-lines system	OsMADS1
Z27	BoIIYou328	Indica*indica	Three-lines system	OsMADS1
Z28	IIYou588	Indica*indica	Three-lines system	OsMADS1
Z29	Yefeng568	Indica*indica	Three-lines system	OsMADS1
Z30	IIYou328	Indica*indica	Three-lines system	OsMADS1
Z31	Teyou359	Indica*indica	Three-lines system	OsMADS1
Z32	Peizafeng2	Indica*indica	Two-lines system	OsMADS1
Z33	Yueza2004	Indica*indica	Two-lines system	OsMADS1
Z34	Maoza29	Indica*indica	Two-lines system	OsMADS1
Z35	Huayou8830	Indica*indica	Three-lines system	OsMADS1
Z36	Peizataifeng	Indica*indica	Two-lines system	NA
Z37	Peizahang7	Indica*indica	Two-lines system	OsMADS1
Z38	Peiza88	Indica*indica	Two-lines system	OsMADS1
Z39	Huayou8305	Indica*indica	Three-lines system	OsMADS1
Z40	Zaoliangyou336	Indica*indica	Two-lines system	OsMADS1
Z41	Peiza35	Indica*indica	Two-lines system	NA
Z42	Boyou8305	Indica*indica	Three-lines system	OsMADS1
Z43	Huayou86	Indica*indica	Three-lines system	OsMADS1
Z44	Huayougui99	Indica*indica	Three-lines system	OsMADS1
Z45	Yueyou8	Indica*indica	Three-lines system	OsMADS1
Z46	Tianfengyou628	Indica*indica	Three-lines system	OsMADS1
Z47	Peizamao3	Indica*indica	Two-lines system	OsMADS1
Z48	Peizamaoxuan	Indica*indica	Two-lines system	OsMADS1
Z49	Peizashuang7	Indica*indica	Two-lines system	OsMADS1
Z50	Fengyou128	Indica*indica	Three-lines system	OsMADS1
Z51	Qiuyou998	Indica*indica	Three-lines system	OsMADS1
Z52	Shanyou998	Indica*indica	Three-lines system	NA
Z53	Fengyou428	Indica*indica	Three-lines system	OsMADS1
Z54	Fengyousimiao	Indica*indica	Three-lines system	OsMADS1
Z55	Youyou998	Indica*indica	Three-lines system	OsMADS1
Z56	Yueza889	Indica*indica	Two-lines system	OsMADS1
Z57	Tianyou128	Indica*indica	Three-lines system	OsMADS1
Z58	Yueza922	Indica*indica	Two-lines system	OsMADS1
Z59	Qiuyou452	Indica*indica	Three-lines system	NA
Z60	Tianyou998	Indica*indica	Three-lines system	OsMADS1
Z61	Tianyou122	Indica*indica	Three-lines system	OsMADS1
Z62	Tianyou368	Indica*indica	Three-lines system	OsMADS1
Z63	Tianyou428	Indica*indica	Three-lines system	OsMADS1
Z64	Tianyou116	Indica*indica	Three-lines system	OsMADS1
Z65	Wufengyou128	Indica*indica	Three-lines system	OsMADS1
Z66	Tianyou2118	Indica*indica	Three-lines system	NA
Z67	Tianyou2168	Indica*indica	Three-lines system	OsMADS1
Z68	Zhenyou290	Indica*indica	Three-lines system	OsMADS1
Z69	Tianfengyou3550	Indica*indica	Three-lines system	OsMADS1
Z70	Tianyou4118	Indica*indica	Three-lines system	OsMADS1
Z71	Tianyou103	Indica*indica	Three-lines system	OsMADS1
Z72	Boyou3550	Indica*indica	Three-lines system	OsMADS1
Z73	Longyou665	Indica*indica	Three-lines system	OsMADS1
Z74	Longyou673	Indica*indica	Three-lines system	OsMADS1
Z75	Huayou868	Indica*indica	Three-lines system	OsMADS1
Z76	Huayou651	Indica*indica	Three-lines system	OsMADS1
Z77	Huayou665	Indica*indica	Three-lines system	OsMADS1
Z78	Teyou721	Indica*indica	Three-lines system	OsMADS1
Z79	Youyou316	Indica*indica	Three-lines system	OsMADS1
Z80	Tianfengyou316	Indica*indica	Three-lines system	OsMADS1
Z81	Peizafengzhan	Indica*indica	Two-lines system	OsMADS1
Z82	Zhanyou226	Indica*indica	Three-lines system	OsMADS1
Z83	Huayou638	Indica*indica	Three-lines system	OsMADS1
Z84	Jinliangyouyouzhan	Indica*indica	Two-lines system	OsMADS1
Z85	Yuliangyou16	Indica*indica	Two-lines system	OsMADS1
Z86	Huayouxiangzhan	Indica*indica	Three-lines system	OsMADS1
Z87	Peizaruanxiang	Indica*indica	Two-lines system	OsMADS1
Z88	Tianyou697	Indica*indica	Three-lines system	OsMADS1
Z89	Tianfengyou518	Indica*indica	Three-lines system	OsMADS1
Z90	Shenyou152	Indica*indica	Three-lines system	OsMADS1
Z91	Shenliangyou58Xiangyouzhan	Indica*indica	Two-lines system	OsMADS1
Z92	Peizahangxiang	Indica*indica	Two-lines system	OsMADS1
Z93	Peiza130	Indica*indica	Two-lines system	OsMADS1
Z94	Qiuyou3008	Indica*indica	Three-lines system	OsMADS1
Z95	Maozayun3	Indica*indica	Two-lines system	OsMADS1
Z96	Yueza8763	Indica*indica	Two-lines system	OsMADS1
Z97	Peizaruanzhan	Indica*indica	Two-lines system	OsMADS1
Z98	Tianfengyou652	Indica*indica	Three-lines system	OsMADS1
Z99	Tianyou196	Indica*indica	Three-lines system	OsMADS1
Z100	Hongyou619	Indica*indica	Three-lines system	OsMADS1
Z101	Huayou16	Indica*indica	Three-lines system	OsMADS1
Z102	Zhong9You115	Indica*indica	Three-lines system	OsMADS1
Z103	Shenyou9734	Indica*indica	Three-lines system	OsMADS1
Z104	Boyou679	Indica*indica	Three-lines system	OsMADS1
Z105	YouI679	Indica*indica	Three-lines system	OsMADS1
Z106	Boyou680	Indica*indica	Three-lines system	OsMADS1
Z107	YouI686	Indica*indica	Three-lines system	OsMADS1
Z108	Longyou268	Indica*indica	Three-lines system	OsMADS1
Z109	Teyou86	Indica*indica	Three-lines system	OsMADS1
Z110	Zhongyou679	Indica*indica	Three-lines system	OsMADS1
Z111	BoIIIyouhuangzhan	Indica*indica	Three-lines system	OsMADS1
Z112	Xianyou95	Indica*indica	Three-lines system	OsMADS1
Z113	Tianyou3550	Indica*indica	Three-lines system	OsMADS1
Z114	Peizajinkangmin	Indica*indica	Two-lines system	OsMADS1
Z115	Jinyour12	Indica*indica	Three-lines system	OsMADS1
Z116	Bohongyou958	Indica*indica	Three-lines system	OsMADS1
Z117	Boyou369	Indica*indica	Three-lines system	OsMADS1
Z118	Meiyougui99	Indica*indica	Three-lines system	OsMADS1
Z119	Teyou649	Indica*indica	Three-lines system	OsMADS1
Z120	Meiyou998	Indica*indica	Three-lines system	OsMADS1
Z121	Qingyou998	Indica*indica	Three-lines system	OsMADS1
Z122	Boyou938	Indica*indica	Three-lines system	OsMADS1
Z123	Teyou837	Indica*indica	Three-lines system	OsMADS1
Z124	Jinyou782	Indica*indica	Three-lines system	OsMADS1
Z125	Teyou3550	Indica*indica	Three-lines system	OsMADS1
Z126	Teyou998	Indica*indica	Three-lines system	OsMADS1
Z127	Teyou9846	Indica*indica	Three-lines system	OsMADS1
Z128	Boyou323	Indica*indica	Three-lines system	OsMADS1
Z129	Huayou838	Indica*indica	Three-lines system	OsMADS1
Z130	Huayou928	Indica*indica	Three-lines system	OsMADS1
Z131	Boyou211	Indica*indica	Three-lines system	OsMADS1
Z132	Huayou122	Indica*indica	Three-lines system	OsMADS1
Z133	Jianuo1You6	Indica*indica	Three-lines system	NA
Z134	Gangyou927	Indica*indica	Three-lines system	OsMADS1
Z135	Fuyou158	Indica*indica	Three-lines system	OsMADS1
Z136	Teyou158	Indica*indica	Three-lines system	OsMADS1
Z137	ITeyou3381	Indica*indica	Three-lines system	OsMADS1
Z138	Teyou17	Indica*indica	Three-lines system	OsMADS1
Z139	Teyou898	Indica*indica	Three-lines system	OsMADS1
Z140	Tyou898	Indica*indica	Three-lines system	OsMADS1
Z141	IIYou15	Indica*indica	Three-lines system	OsMADS1
Z142	IIYoufu819	Indica*indica	Three-lines system	OsMADS1
Z143	Dyou651	Indica*indica	Three-lines system	OsMADS1
Z144	Teyou009	Indica*indica	Three-lines system	OsMADS1
Z145	IIYou183	Indica*indica	Three-lines system	OsMADS1
Z146	Zhongyou186	Indica*indica	Three-lines system	OsMADS1
Z147	IIYou536	Indica*indica	Three-lines system	NA
Z148	IIYou125	Indica*indica	Three-lines system	OsMADS1
Z149	Luxiangyou1256	Indica*indica	Three-lines system	OsMADS1
Z150	YouI259	Indica*indica	Three-lines system	OsMADS1
Z151	YouI316	Indica*indica	Three-lines system	OsMADS1
Z152	Luxiangyou5648	Indica*indica	Three-lines system	OsMADS1
Z153	Teyou716	Indica*indica	Three-lines system	OsMADS1
Z154	Gangyouke01	Indica*indica	Three-lines system	OsMADS1
Z155	Yiyou115	Indica*indica	Three-lines system	OsMADS1
Z156	Chuanyou12	Indica*indica	Three-lines system	OsMADS1
Z157	Gangyou16	Indica*indica	Three-lines system	OsMADS1
Z158	Yiyou1659	Indica*indica	Three-lines system	OsMADS1
Z159	Kefeng182	Indica*indica	Three-lines system	OsMADS1
Z160	Gangyou596	Indica*indica	Three-lines system	OsMADS1
Z161	IIYou851	Indica*indica	Three-lines system	OsMADS1
Z162	Shengyouke02	Indica*indica	Three-lines system	NA
Z163	Dyou15	Indica*indica	Three-lines system	OsMADS1
Z164	IIYou1698	Indica*indica	Three-lines system	OsMADS1
Z165	Teyou420	Indica*indica	Three-lines system	OsMADS1
Z166	Teyou627	Indica*indica	Three-lines system	OsMADS1
Z167	IIYou153	Indica*indica	Three-lines system	OsMADS1
Z168	T55You627	Indica*indica	Three-lines system	OsMADS1
Z169	Teyou671	Indica*indica	Three-lines system	OsMADS1
Z170	Liangyouhang2	Indica*indica	Two-lines system	OsMADS1
Z171	Fuyou964	Indica*indica	Three-lines system	OsMADS1
Z172	Liangyou2163	Indica*indica	Two-lines system	OsMADS1
Z173	Liangyou2186	Indica*indica	Two-lines system	OsMADS1
Z174	Fuyouwan3	Indica*indica	Three-lines system	OsMADS1
Z175	Teyouhang1	Indica*indica	Three-lines system	NA
Z176	Teyou923	Indica*indica	Three-lines system	OsMADS1
Z177	IIYouhang1	Indica*indica	Three-lines system	OsMADS1
Z178	Guyou527	Indica*indica	Three-lines system	OsMADS1
Z179	IIYou139	Indica*indica	Three-lines system	OsMADS1
Z180	IIYou148	Indica*indica	Three-lines system	OsMADS1
Z181	IIYou936	Indica*indica	Three-lines system	OsMADS1
Z182	Jingfuyou167	Indica*indica	Three-lines system	OsMADS1
Z183	Quanyou77	Indica*indica	Three-lines system	OsMADS1
Z184	Changyou964	Indica*indica	Three-lines system	OsMADS1
Z185	Teyou175	Indica*indica	Three-lines system	OsMADS1
Z186	Lianyou6118	Indica*indica	Three-lines system	OsMADS1
Z187	Gangyou139	Indica*indica	Three-lines system	OsMADS1
Z188	Yixiangyou673	Indica*indica	Three-lines system	OsMADS1
Z189	Jingfu1You943	Indica*indica	Three-lines system	OsMADS1
Z190	Guyou964	Indica*indica	Three-lines system	OsMADS1
Z191	IIYouhang2	Indica*indica	Three-lines system	OsMADS1
Z192	Jingfu1You527	Indica*indica	Three-lines system	OsMADS1
Z193	Quanyou94	Indica*indica	Three-lines system	OsMADS1
Z194	Liangyou816	Indica*indica	Two-lines system	OsMADS1
Z195	Liangyou3773	Indica*indica	Two-lines system	OsMADS1
Z196	Jinyou57	Indica*indica	Three-lines system	OsMADS1
Z197	IIYou623	Indica*indica	Three-lines system	OsMADS1
Z198	Teyouhang2	Indica*indica	Three-lines system	OsMADS1
Z199	Leyou94	Indica*indica	Three-lines system	OsMADS1
Z200	Quanyou527	Indica*indica	Three-lines system	OsMADS1
Z201	Huayou63	Indica*indica	Three-lines system	OsMADS1
Z202	Weiyou89	Indica*indica	Three-lines system	OsMADS1
Z203	Tyou7889	Indica*indica	Three-lines system	OsMADS1
Z204	eFufengyou11	Indica*indica	Two-lines system	OsMADS1
Z205	Shennong303	Indica*indica	Three-lines system	OsMADS1
Z206	eYou27	Indica*indica	Three-lines system	OsMADS1
Z207	Tyou8086	Indica*indica	Three-lines system	OsMADS1
Z208	Jinliangyou33	Indica*indica	Two-lines system	OsMADS1
Z209	Jinshanyou3182	Indica*indica	Three-lines system	OsMADS1
Z210	Jinliangyou289	Indica*indica	Two-lines system	OsMADS1
Z211	Jinliangyou22	Indica*indica	Two-lines system	OsMADS1
Z212	Jinliangyou4	Indica*indica	Two-lines system	OsMADS1
Z213	Tyou5537	Indica*indica	Three-lines system	OsMADS1
Z214	Tyou5570	Indica*indica	Three-lines system	OsMADS1
Z215	Tyou7882	Indica*indica	Three-lines system	OsMADS1
Z216	Tyou551	Indica*indica	Three-lines system	OsMADS1
Z217	Jinliangyou5	Indica*indica	Two-lines system	OsMADS1
Z218	Jinliangyou36	Indica*indica	Two-lines system	OsMADS1
Z219	Shanyou82	Indica*indica	Three-lines system	OsMADS1
Z220	Shanyou70	Indica*indica	Three-lines system	OsMADS1
Z221	IIYouming86	Indica*indica	Three-lines system	OsMADS1
Z222	Teyou73	Indica*indica	Three-lines system	OsMADS1
Z223	Jinyouming100	Indica*indica	Three-lines system	OsMADS1
Z224	IIYou1273	Indica*indica	Three-lines system	OsMADS1
Z225	Jinyou07	Indica*indica	Three-lines system	OsMADS1
Z226	T78You2155	Indica*indica	Three-lines system	OsMADS1
Z227	T78You07	Indica*indica	Three-lines system	OsMADS1
Z228	IIYou1259	Indica*indica	Three-lines system	OsMADS1
Z229	IIYou339	Indica*indica	Three-lines system	OsMADS1
Z230	IIYouming118	Indica*indica	Three-lines system	OsMADS1
Z231	IIYoushen98	Indica*indica	Three-lines system	OsMADS1
Z232	Liangyouduoxi1	Indica*indica	Two-lines system	OsMADS1
Z233	IIYou6	Indica*indica	Three-lines system	OsMADS1
Z234	Dqibaoyou1	Indica*indica	Three-lines system	OsMADS1
Z235	Dyou151	Indica*indica	Three-lines system	OsMADS1/OsGW3p6
Z236	Dqibaoyou527	Indica*indica	Three-lines system	OsMADS1
Z237	Dyou6	Indica*indica	Three-lines system	OsMADS1
Z238	YuetaiyouD67	Indica*indica	Three-lines system	OsMADS1
Z239	Dqibaoyou5	Indica*indica	Three-lines system	OsMADS1
Z240	Teyou63	Indica*indica	Three-lines system	OsMADS1
Z241	Teyouduoxi1	Indica*indica	Three-lines system	OsMADS1
Z242	Teyou6355	Indica*indica	Three-lines system	OsMADS1
Z243	Teyou103	Indica*indica	Three-lines system	OsMADS1
Z244	Yunguang14	Indica*indica	Two-lines system	OsMADS1
Z245	Yunguang12	Japonica*japonica	Two-lines system	NA
Z246	Yunguang17	Indica*indica	Two-lines system	OsMADS1
Z247	Yunguang16	Indica*indica	Two-lines system	OsMADS1
Z248	Jinyou718	Indica*indica	Three-lines system	OsMADS1
Z249	IIYou906	Indica*indica	Three-lines system	OsMADS1
Z250	Rongdao415	Indica*indica	Three-lines system	OsMADS1
Z251	Gangyou906	Indica*indica	Three-lines system	OsMADS1
Z252	Kyou8615	Indica*indica	Three-lines system	OsMADS1
Z253	Luyou578	Indica*indica	Three-lines system	OsMADS1
Z254	Gangyou99-14	Indica*indica	Three-lines system	OsMADS1
Z255	Gangyou607	Indica*indica	Three-lines system	OsMADS1
Z256	Shuxiang958	Indica*indica	Three-lines system	OsMADS1
Z257	Chuanxiangyou907	Indica*indica	Three-lines system	OsMADS1
Z258	Huayou1	Indica*indica	Three-lines system	OsMADS1
Z259	Huayou2	Indica*indica	Three-lines system	OsMADS1
Z260	Huayou18	Indica*indica	Three-lines system	OsMADS1
Z261	IIYou11	Indica*indica	Three-lines system	OsMADS1
Z262	Jinyou966	Indica*indica	Three-lines system	OsMADS1
Z263	Gangyou825	Indica*indica	Three-lines system	OsMADS1
Z264	Fuyou978	Indica*indica	Three-lines system	OsMADS1
Z265	Teyou21	Indica*indica	Three-lines system	OsMADS1
Z266	Fuyou4	Indica*indica	Three-lines system	OsMADS1
Z267	Fuyou108	Indica*indica	Three-lines system	OsMADS1
Z268	Kyou21	Indica*indica	Three-lines system	OsMADS1
Z269	Chuanjiangyou2	Indica*indica	Two-lines system	NA
Z270	Chuanjiangyou527	Indica*indica	Three-lines system	OsMADS1
Z271	Chuanyou9527	Indica*indica	Three-lines system	OsMADS1
Z272	IIYou9	Indica*indica	Three-lines system	OsMADS1
Z273	IIYou96	Indica*indica	Three-lines system	OsMADS1
Z274	Jinyou188	Indica*indica	Three-lines system	OsMADS1
Z275	Gangyou188	Indica*indica	Three-lines system	OsMADS1
Z276	Feiyou188	Indica*indica	Three-lines system	OsMADS1
Z277	Gangyou305	Indica*indica	Three-lines system	OsMADS1
Z278	Yixiang305	Indica*indica	Three-lines system	OsMADS1
Z279	KyouAG	Indica*indica	Three-lines system	OsMADS1
Z280	Gangyou725	Indica*indica	Three-lines system	OsMADS1
Z281	IIYou725	Indica*indica	Three-lines system	OsMADS1
Z282	Mian2You838	Indica*indica	Three-lines system	OsMADS1
Z283	Jinyou725	Indica*indica	Three-lines system	OsMADS1
Z284	Cyou725	Indica*indica	Three-lines system	OsMADS1
Z285	Yixiang725	Indica*indica	Three-lines system	OsMADS1
Z286	Mian5You838	Indica*indica	Three-lines system	OsMADS1
Z287	IIYou501	Indica*indica	Three-lines system	OsMADS1
Z288	Dyou725	Indica*indica	Three-lines system	OsMADS1
Z289	Mian5You527	Indica*indica	Three-lines system	OsMADS1
Z290	Gangyou182	Indica*indica	Three-lines system	OsMADS1
Z291	Gangyou94-4	Indica*indica	Three-lines system	OsMADS1/OsGW3p6
Z292	Feiyouduoxi1	Indica*indica	Three-lines system	OsMADS1
Z293	Nyou94-11	Indica*indica	Three-lines system	OsMADS1
Z294	IIYou95-18	Indica*indica	Three-lines system	OsMADS1
Z295	Nyou69	Indica*indica	Three-lines system	OsMADS1
Z296	Feiyou99-14	Indica*indica	Three-lines system	OsMADS1
Z297	Neixiang1	Indica*indica	Three-lines system	OsMADS1
Z298	Neixiangyou3	Indica*indica	Three-lines system	OsMADS1
Z299	IIYouxiang13	Indica*indica	Three-lines system	OsMADS1
Z300	Neixiangyou9	Indica*indica	Three-lines system	OsMADS1
Z301	Neixiang2550	Indica*indica	Three-lines system	OsMADS1
Z302	Neixiang8514	Indica*indica	Three-lines system	OsMADS1
Z303	Neixiang2924	Indica*indica	Three-lines system	OsMADS1
Z304	Neixiang8518	Indica*indica	Three-lines system	OsMADS1
Z305	Neixiang8156	Indica*indica	Three-lines system	OsMADS1
Z306	Zhongyou445	Indica*indica	Three-lines system	OsMADS1
Z307	Dyou6511	Indica*indica	Three-lines system	OsMADS1/OsGW3p6
Z308	Yangxinyou1	Indica*indica	Three-lines system	OsMADS1/OsGW3p6
Z309	IIYou7	Indica*indica	Three-lines system	OsMADS1
Z310	Kyou5	Indica*indica	Three-lines system	OsMADS1
Z311	Gangyou615	Indica*indica	Three-lines system	OsMADS1
Z312	Kyou195	Indica*indica	Three-lines system	OsMADS1
Z313	Kyou817	Indica*indica	Three-lines system	OsMADS1
Z314	Kyou77	Indica*indica	Three-lines system	OsMADS1
Z315	IIYou602	Indica*indica	Three-lines system	OsMADS1
Z316	Kyou8602	Indica*indica	Three-lines system	OsMADS1
Z317	IIYouH103	Indica*indica	Three-lines system	OsMADS1
Z318	Kyou877	Indica*indica	Three-lines system	OsMADS1
Z319	Kyou8527	Indica*indica	Three-lines system	OsMADS1
Z320	Luxiang615	Indica*indica	Three-lines system	OsMADS1
Z321	Taiyou99	Indica*indica	Three-lines system	OsMADS1
Z322	Kyou2527	Indica*indica	Three-lines system	OsMADS1
Z323	Beixiang3	Indica*indica	Three-lines system	OsMADS1
Z324	Chuanxiang858	Indica*indica	Three-lines system	OsMADS1
Z325	Lvxiang313	Indica*indica	Three-lines system	NA
Z326	Kyou28	Indica*indica	Three-lines system	OsMADS1
Z327	Gangyou177	Indica*indica	Three-lines system	OsMADS1
Z328	Dyou177	Indica*indica	Three-lines system	OsMADS1
Z329	Biaoyou2	Indica*indica	Three-lines system	OsMADS1
Z330	Chuanxiang8	Indica*indica	Three-lines system	OsMADS1
Z331	Chuanxiang9	Indica*indica	Three-lines system	OsMADS1
Z332	Jinyou448	Indica*indica	Three-lines system	OsMADS1
Z333	Chuanxiangdao5	Indica*indica	Three-lines system	OsMADS1
Z334	Chuanxiang178	Indica*indica	Three-lines system	OsMADS1
Z335	Chuanxiangyou425	Indica*indica	Three-lines system	OsMADS1
Z336	Gangyou19	Indica*indica	Three-lines system	OsMADS1
Z337	Dyou448	Indica*indica	Three-lines system	OsMADS1
Z338	Chuanxiangyou2	Indica*indica	Three-lines system	OsMADS1
Z339	Chuanxiang3	Indica*indica	Three-lines system	OsMADS1
Z340	Chuanxiangyou6	Indica*indica	Three-lines system	OsMADS1
Z341	Dyou527	Indica*indica	Three-lines system	NA
Z342	Gangyou527	Indica*indica	Three-lines system	OsMADS1
Z343	Dyou128	Indica*indica	Three-lines system	OsMADS1
Z344	Jinyou527	Indica*indica	Three-lines system	OsMADS1
Z345	IIYou527	Indica*indica	Three-lines system	OsMADS1
Z346	Xieyou527	Indica*indica	Three-lines system	OsMADS1
Z347	Dyou158	Indica*indica	Three-lines system	OsMADS1
Z348	Xinyou205	Indica*indica	Three-lines system	NA
Z349	IIYou498	Indica*indica	Three-lines system	OsMADS1
Z350	Dyou202	Indica*indica	Three-lines system	OsMADS1
Z351	Gyou217	Indica*indica	Three-lines system	OsMADS1
Z352	Chuannongyou528	Indica*indica	Three-lines system	OsMADS1
Z353	IIYou838	Indica*indica	Three-lines system	OsMADS1
Z354	Fuyou838	Indica*indica	Three-lines system	OsMADS1
Z355	GangyouD069	Indica*indica	Three-lines system	NA
Z356	Chuanfeng2	Indica*indica	Three-lines system	OsMADS1
Z357	Dyou193	Indica*indica	Three-lines system	OsMADS1
Z358	Teyoufeng13	Indica*indica	Three-lines system	OsMADS1
Z359	Chuanxiang9838	Indica*indica	Three-lines system	OsMADS1
Z360	Byou838	Indica*indica	Three-lines system	OsMADS1
Z361	Hongyou2009	Indica*indica	Three-lines system	OsMADS1
Z362	Byou811	Indica*indica	Three-lines system	OsMADS1
Z363	Byou817	Indica*indica	Three-lines system	OsMADS1
Z364	Hongyou527	Indica*indica	Three-lines system	OsMADS1
Z365	Byou0601	Indica*indica	Three-lines system	OsMADS1
Z366	Byou0801	Indica*indica	Three-lines system	OsMADS1
Z367	Byou827	Indica*indica	Three-lines system	OsMADS1
Z368	Byou0301	Indica*indica	Three-lines system	OsMADS1
Z369	Zhongyou31	Indica*indica	Three-lines system	OsMADS1
Z370	Yixiang2308	Indica*indica	Three-lines system	OsMADS1
Z371	Neixiang2128	Indica*indica	Three-lines system	OsMADS1
Z372	Benliangyou9	Indica*indica	Two-lines system	OsMADS1/OsGW3p6
Z373	Tunyou668	Indica*indica	Three-lines system	OsMADS1
Z374	Liangyou287	Indica*indica	Two-lines system	OsMADS1
Z375	Liangyou42	Indica*indica	Two-lines system	OsMADS1
Z376	Liangyou1	Indica*indica	Two-lines system	OsMADS1
Z377	IIYou58	Indica*indica	Three-lines system	OsMADS1
Z378	IIYou69	Indica*indica	Three-lines system	OsMADS1
Z379	IIYou80	Indica*indica	Three-lines system	OsMADS1
Z380	IIYou132	Indica*indica	Three-lines system	OsMADS1
Z381	IIYou264	Indica*indica	Three-lines system	OsMADS1
Z382	Hualiangyou1206	Indica*indica	Two-lines system	OsMADS1
Z383	Peiliangyou1108	Indica*indica	Two-lines system	OsMADS1
Z384	Jinyou38	Indica*indica	Three-lines system	OsMADS1
Z385	IIYou898	Indica*indica	Three-lines system	OsMADS1
Z386	IIYou87	Indica*indica	Three-lines system	OsMADS1
Z387	Jingchuyou148	Indica*indica	Three-lines system	OsMADS1
Z388	Jingchuyou42	Indica*indica	Three-lines system	OsMADS1
Z389	Dyou33	Indica*indica	Three-lines system	OsMADS1
Z390	N2You28	Indica*indica	Three-lines system	OsMADS1
Z391	Yueyou735	Indica*indica	Three-lines system	OsMADS1
Z392	Exianza1	Indica*indica	Three-lines system	OsMADS1
Z393	Jinyou928	Indica*indica	Three-lines system	OsMADS1
Z394	Xinxiangyou96	Indica*indica	Three-lines system	OsMADS1
Z395	Ejingza1	Japonica*japonica	Two-lines system	NA
Z396	Jinyou133	Indica*indica	Three-lines system	OsMADS1
Z397	Ejingza3	Japonica*japonica	Two-lines system	NA
Z398	Peiliangyou3076	Indica*indica	Two-lines system	OsMADS1
Z399	Peiliangyou537	Indica*indica	Two-lines system	OsMADS1
Z400	Peiliangyou986	Indica*indica	Two-lines system	OsMADS1
Z401	Enuo9	Indica*indica	Two-lines system	OsMADS1
Z402	Jingchuyou201	Indica*indica	Three-lines system	OsMADS1
Z403	Jinyou1130	Indica*indica	Three-lines system	OsMADS1
Z404	Honglianyou6	Indica*indica	Three-lines system	OsMADS1
Z405	Liangyou1193	Indica*indica	Two-lines system	OsMADS1/OsGW3p6
Z406	Yueyou9	Indica*indica	Three-lines system	OsMADS1
Z407	Wuxiang988	Indica*indica	Three-lines system	OsMADS1
Z408	Keyou8377	Indica*indica	Three-lines system	OsMADS1
Z409	Jinyou1176	Indica*indica	Three-lines system	OsMADS1
Z410	Yueyou26	Indica*indica	Three-lines system	OsMADS1
Z411	Jinyou402	Indica*indica	Three-lines system	OsMADS1
Z412	Weiyou191	Indica*indica	Three-lines system	OsMADS1
Z413	Yliangyou372	Indica*indica	Two-lines system	OsMADS1
Z414	Zliangyou68	Indica*indica	Two-lines system	OsMADS1
Z415	Xinyou215	Indica*indica	Three-lines system	NA
Z416	Peiliangyouci4	Indica*indica	Two-lines system	OsMADS1
Z417	Xinxiangyou315	Indica*indica	Three-lines system	OsMADS1
Z418	Yueyou712	Indica*indica	Three-lines system	OsMADS1
Z419	Zhongyou3	Indica*indica	Three-lines system	OsMADS1
Z420	Yueyou136	Indica*indica	Three-lines system	OsMADS1
Z421	Jinyou463	Indica*indica	Three-lines system	OsMADS1
Z422	Weiyou463	Indica*indica	Three-lines system	OsMADS1
Z423	Tyou463	Indica*indica	Three-lines system	OsMADS1
Z424	Tyou974	Indica*indica	Three-lines system	OsMADS1
Z425	Sanxiangyou714	Indica*indica	Three-lines system	OsMADS1
Z426	H28You9113	Indica*indica	Three-lines system	OsMADS1
Z427	Aoyou83	Indica*indica	Two-lines system	OsMADS1
Z428	Tyou15	Indica*indica	Three-lines system	OsMADS1
Z429	Baliangyou18	Indica*indica	Two-lines system	OsMADS1
Z430	Aoliangyou28	Indica*indica	Two-lines system	OsMADS1
Z431	Tyou227	Indica*indica	Three-lines system	OsMADS1
Z432	Zhuliangyou176	Indica*indica	Two-lines system	OsMADS1
Z433	Jinyouhuai98	Indica*indica	Three-lines system	OsMADS1
Z434	Baliangyou96	Indica*indica	Two-lines system	NA
Z435	IIYou231	Indica*indica	Three-lines system	OsMADS1
Z436	Jinyou179	Indica*indica	Three-lines system	OsMADS1
Z437	IIYou117	Indica*indica	Three-lines system	OsMADS1
Z438	Zhongyou117	Indica*indica	Three-lines system	OsMADS1
Z439	Jiuyou207	Indica*indica	Three-lines system	OsMADS1
Z440	Jianyou8	Indica*indica	Three-lines system	OsMADS1
Z441	Xiangyou109	Indica*indica	Three-lines system	OsMADS1
Z442	Xiangyou2	Indica*indica	Three-lines system	OsMADS1
Z443	Xiangyou24	Indica*indica	Three-lines system	OsMADS1
Z444	Keyou21	Indica*indica	Three-lines system	OsMADS1
Z445	Shanyou402	Indica*indica	Three-lines system	OsMADS1
Z446	Tyou6135	Indica*indica	Three-lines system	NA
Z447	Yueyou6135	Indica*indica	Three-lines system	OsMADS1
Z448	Tyou705	Indica*indica	Three-lines system	NA
Z449	Jinyou706	Indica*indica	Three-lines system	OsMADS1
Z450	Tyou618	Indica*indica	Three-lines system	OsMADS1
Z451	Tyou167	Indica*indica	Three-lines system	OsMADS1
Z452	Peiliangyou981	Indica*indica	Two-lines system	OsMADS1
Z453	Fengyuanyou326	Indica*indica	Three-lines system	OsMADS1
Z454	Tyou109	Indica*indica	Three-lines system	OsMADS1
Z455	Tyou180	Indica*indica	Three-lines system	OsMADS1
Z456	Luliangyou996	Indica*indica	Two-lines system	OsMADS1
Z457	Tyou115	Indica*indica	Three-lines system	NA
Z458	Cliangyou396	Indica*indica	Two-lines system	NA
Z459	Cliangyou87	Indica*indica	Two-lines system	NA
Z460	Tyou259	Indica*indica	Three-lines system	OsMADS1
Z461	Zhuliangyou15	Indica*indica	Two-lines system	OsMADS1
Z462	Jinyou163	Indica*indica	Three-lines system	OsMADS1
Z463	Jinyou967	Indica*indica	Three-lines system	OsMADS1
Z464	Jinyou268	Indica*indica	Three-lines system	OsMADS1
Z465	IIYoufu4	Indica*indica	Three-lines system	OsMADS1
Z466	Zhuliangyou30	Indica*indica	Two-lines system	OsMADS1
Z467	Zhuliangyou08	Indica*indica	Two-lines system	OsMADS1
Z468	Yueyou27	Indica*indica	Three-lines system	OsMADS1
Z469	Jinyou468	Indica*indica	Three-lines system	OsMADS1
Z470	Luliangyou106	Indica*indica	Two-lines system	OsMADS1
Z471	Luliangyou28	Indica*indica	Two-lines system	OsMADS1
Z472	Luliangyou105	Indica*indica	Two-lines system	OsMADS1
Z473	Kyou451	Indica*indica	Three-lines system	OsMADS1
Z474	Zhuliangyou819	Indica*indica	Two-lines system	OsMADS1
Z475	Jinyou284	Indica*indica	Three-lines system	OsMADS1
Z476	Xinxiangyou102	Indica*indica	Three-lines system	OsMADS1
Z477	Fengyuanyou272	Indica*indica	Three-lines system	OsMADS1
Z478	Luliangyou611	Indica*indica	Two-lines system	OsMADS1
Z479	Xianghuayou7	Indica*indica	Three-lines system	OsMADS1
Z480	IIYou93	Indica*indica	Three-lines system	OsMADS1
Z481	Hualiangyou164	Indica*indica	Two-lines system	OsMADS1
Z482	Zhuliangyou211	Indica*indica	Two-lines system	OsMADS1
Z483	Zhuliangyou611	Indica*indica	Two-lines system	OsMADS1
Z484	Tyou272	Indica*indica	Three-lines system	NA
Z485	Yahuayou451	Indica*indica	Three-lines system	OsMADS1
Z486	Huayou75	Indica*indica	Three-lines system	OsMADS1
Z487	Hualiangyou7	Indica*indica	Two-lines system	OsMADS1
Z488	Zhuliangyou02	Indica*indica	Two-lines system	OsMADS1
Z489	IYou899	Indica*indica	Three-lines system	OsMADS1
Z490	Jinyou899	Indica*indica	Three-lines system	OsMADS1
Z491	Xinxiangyou118	Indica*indica	Three-lines system	OsMADS1
Z492	Siyou63	Indica*indica	Three-lines system	OsMADS1
Z493	Yueyou360	Indica*indica	Three-lines system	OsMADS1
Z494	Yueyou9113	Indica*indica	Three-lines system	OsMADS1
Z495	Jinyou207	Indica*indica	Three-lines system	OsMADS1
Z496	Weiyou227	Indica*indica	Three-lines system	OsMADS1
Z497	Tyou207	Indica*indica	Three-lines system	OsMADS1
Z498	Fengyou191	Indica*indica	Three-lines system	NA
Z499	Fengyou700	Indica*indica	Three-lines system	OsMADS1
Z500	Zhunliangyou527	Indica*indica	Two-lines system	OsMADS1
Z501	Fengyuanyou299	Indica*indica	Three-lines system	OsMADS1
Z502	Fengyuanyou227	Indica*indica	Three-lines system	OsMADS1
Z503	Tyou640	Indica*indica	Three-lines system	OsMADS1
Z504	Tyou597	Indica*indica	Three-lines system	OsMADS1
Z505	Tyou300	Indica*indica	Three-lines system	OsMADS1
Z506	Liangyou0293	Indica*indica	Two-lines system	OsMADS1
Z507	Liangyou389	Indica*indica	Two-lines system	OsMADS1
Z508	Yliangyou1	Indica*indica	Two-lines system	NA
Z509	Tyou353	Indica*indica	Three-lines system	OsMADS1
Z510	Xiangfengyou9	Indica*indica	Three-lines system	OsMADS1
Z511	Ziyou1007	Indica*indica	Three-lines system	OsMADS1/OsGW3p6
Z512	IIYou997	Indica*indica	Three-lines system	OsMADS1
Z513	IIYou416	Indica*indica	Three-lines system	NA
Z514	Xieyou63	Indica*indica	Three-lines system	OsMADS1
Z515	Fengyou58	Indica*indica	Three-lines system	OsMADS1
Z516	Fengyou29	Indica*indica	Three-lines system	OsMADS1
Z517	Fengliangyouxiang1	Indica*indica	Two-lines system	NA
Z518	Fengliangyou4	Indica*indica	Two-lines system	OsMADS1
Z519	Fengyou126	Indica*indica	Three-lines system	OsMADS1/OsGW3p6
Z520	Fengyou502	Indica*indica	Three-lines system	OsMADS1
Z521	Liangyou638	Indica*indica	Two-lines system	OsMADS1
Z522	Fengliangyou3	Indica*indica	Two-lines system	OsMADS1
Z523	Fengliangyou1	Indica*indica	Two-lines system	NA
Z524	Guofeng1	Indica*indica	Three-lines system	OsMADS1
Z525	Luyou136	Indica*indica	Three-lines system	OsMADS1
Z526	Luyou875	Indica*indica	Three-lines system	OsMADS1
Z527	Liangyou827	Indica*indica	Two-lines system	OsMADS1
Z528	Luyou855	Indica*indica	Three-lines system	OsMADS1
Z529	Wandao163	Indica*indica	Three-lines system	OsMADS1
Z530	Huaiyou4	Indica*indica	Three-lines system	OsMADS1
Z531	IIYou04	Indica*indica	Three-lines system	OsMADS1
Z532	Kyoulv36	Indica*indica	Three-lines system	OsMADS1
Z533	Lvxianyou1	Indica*indica	Three-lines system	OsMADS1
Z534	70You9	Japonica*japonica	Two-lines system	NA
Z535	Xieyou9019	Indica*indica	Three-lines system	OsMADS1
Z536	Shuangyou3402	Indica*japonica	Three-lines system	NA
Z537	Kyou52	Indica*indica	Three-lines system	OsMADS1
Z538	Wandao167	Indica*indica	Three-lines system	OsMADS1
Z539	Wandao153	Indica*indica	Two-lines system	OsMADS1
Z540	Xieyou52	Indica*indica	Three-lines system	NA
Z541	Xieyou009	Indica*indica	Three-lines system	OsMADS1
Z542	Xieyou035	Indica*indica	Three-lines system	OsMADS1
Z543	Xieyou3026	Indica*indica	Three-lines system	OsMADS1
Z544	Huiliangyou3	Indica*indica	Two-lines system	OsMADS1
Z545	Zaoxian2430	Indica*indica	Two-lines system	OsMADS1
Z546	80You1	Japonica*japonica	Three-lines system	NA
Z547	Shuangyou3404	Japonica*japonica	Three-lines system	NA
Z548	Guangliangyou100	Indica*indica	Two-lines system	OsMADS1
Z549	Liangyou100	Indica*indica	Two-lines system	OsMADS1
Z550	Wanhanyou1	Indica*japonica	Two-lines system	NA
Z551	Zhongyou293	Indica*indica	Three-lines system	OsMADS1
Z552	Xinliangyou6	Indica*indica	Two-lines system	OsMADS1
Z553	Xinyou188	Indica*indica	Three-lines system	OsMADS1
Z554	Liangyou036	Indica*indica	Two-lines system	OsMADS1
Z555	Xinliangyouxiang4	Indica*indica	Two-lines system	OsMADS1/OsGW3p6
Z556	Liangyouhua6	Indica*indica	Two-lines system	OsMADS1/OsGW3p6
Z557	Xinliangyou821	Indica*indica	Two-lines system	OsMADS1
Z558	Fengyou293	Indica*indica	Three-lines system	OsMADS1
Z559	Nongfengyou256	Indica*indica	Three-lines system	OsMADS1
Z560	Nongfengyou909	Indica*indica	Three-lines system	OsMADS1
Z561	IIYou608	Indica*indica	Three-lines system	OsMADS1
Z562	Zhongzheyou608	Indica*indica	Three-lines system	OsMADS1
Z563	Wanliangyou16	Indica*indica	Two-lines system	OsMADS1/OsGW3p6
Z564	Liangyou6326	Indica*indica	Two-lines system	OsMADS1/OsGW3p6
Z565	Jinyou039	Indica*indica	Three-lines system	OsMADS1
Z566	Fengyoudazhan	Indica*indica	Three-lines system	OsMADS1
Z567	Jinliangyou5	Indica*indica	Two-lines system	NA
Z568	DeEliangyou1	Indica*indica	Two-lines system	OsMADS1
Z569	Denong88	Indica*indica	Three-lines system	NA
Z570	Dexiangzao4	Indica*indica	Three-lines system	OsMADS1
Z571	Denong316	Indica*indica	Three-lines system	OsMADS1
Z572	Denong108	Indica*indica	Three-lines system	OsMADS1
Z573	Feiyou98	Indica*indica	Three-lines system	OsMADS1
Z574	Feiyou463	Indica*indica	Three-lines system	OsMADS1
Z575	Zhongyou463	Indica*indica	Three-lines system	OsMADS1
Z576	Zhengcheng456	Indica*indica	Three-lines system	OsMADS1
Z577	Zahea906	Indica*indica	Three-lines system	OsMADS1
Z578	Zahea402	Indica*indica	Three-lines system	OsMADS1
Z579	Zahea201	Indica*indica	Three-lines system	OsMADS1
Z580	Xiannong16	Indica*indica	Three-lines system	OsMADS1
Z581	Xiannong101	Indica*indica	Three-lines system	OsMADS1
Z582	Xieyou962	Indica*indica	Three-lines system	OsMADS1
Z583	Teyou168	Indica*indica	Three-lines system	OsMADS1
Z584	Tianliangyou402	Indica*indica	Two-lines system	OsMADS1
Z585	Kyou66	Indica*indica	Three-lines system	OsMADS1
Z586	Kyoujingu1	Indica*indica	Three-lines system	NA
Z587	Kyoujingu3	Indica*indica	Three-lines system	OsMADS1
Z588	Tianliangyou66	Indica*indica	Two-lines system	OsMADS1
Z589	Tianliangyou9	Indica*indica	Two-lines system	OsMADS1/OsGW3p6
Z590	Tianliangyou4	Indica*indica	Two-lines system	OsMADS1
Z591	eYou2	Indica*indica	Three-lines system	OsMADS1
Z592	JinguF8	Indica*indica	Three-lines system	OsMADS1
Z593	Yiheer	Indica*indica	Three-lines system	OsMADS1
Z594	Yihe5	Indica*indica	Three-lines system	OsMADS1
Z595	Yihe16	Indica*indica	Three-lines system	OsMADS1
Z596	Xinye216	Indica*indica	Three-lines system	OsMADS1
Z597	Yihe8	Indica*indica	Three-lines system	OsMADS1
Z598	Jiangke736	Indica*indica	Three-lines system	OsMADS1
Z599	Jiangke732	Indica*indica	Three-lines system	OsMADS1
Z600	Yuexin1	Indica*indica	Three-lines system	OsMADS1
Z601	Yuexin2	Indica*indica	Three-lines system	OsMADS1
Z602	Yuexin68	Indica*indica	Three-lines system	OsMADS1
Z603	Hongyayou2	Indica*indica	Three-lines system	OsMADS1
Z604	Xiangliangyou98049	Indica*indica	Two-lines system	OsMADS1
Z605	eYou6	Indica*indica	Three-lines system	OsMADS1
Z606	Jiunong712	Indica*indica	Three-lines system	OsMADS1
Z607	Minxianfu3020	Indica*indica	Three-lines system	OsMADS1
Z608	Tyou706	Indica*indica	Three-lines system	OsMADS1
Z609	Yuxiangyou237	Indica*indica	Three-lines system	OsMADS1
Z610	IIYou305	Indica*indica	Three-lines system	OsMADS1
Z611	Longping006	Indica*indica	Three-lines system	OsMADS1
Z612	Longping048	Indica*indica	Three-lines system	OsMADS1
Z613	Tyou898	Indica*indica	Three-lines system	NA
Z614	Jinyou213	Indica*indica	Three-lines system	OsMADS1
Z615	Tyou615	Indica*indica	Three-lines system	OsMADS1
Z616	Zhunliangyou1202	Indica*indica	Two-lines system	OsMADS1
Z617	Fengyou838	Indica*indica	Three-lines system	OsMADS1
Z618	Anliangyouqingzhan	Indica*indica	Two-lines system	OsMADS1
Z619	Anliangyou318	Indica*indica	Two-lines system	OsMADS1
Z620	Boyougan28	Indica*indica	Three-lines system	NA
Z621	Jinyouf6	Indica*indica	Three-lines system	NA
Z622	Jinyou458	Indica*indica	Three-lines system	OsMADS1
Z623	Yuefeng202	Indica*indica	Three-lines system	OsMADS1
Z624	Chunguang1	Indica*indica	Three-lines system	OsMADS1
Z625	YouII458	Indica*indica	Three-lines system	OsMADS1
Z626	Zhongyou2596	Indica*indica	Three-lines system	NA
Z627	Zhongyou329	Indica*indica	Three-lines system	OsMADS1
Z628	Zhong9You801	Indica*indica	Three-lines system	NA
Z629	Changyou2	Indica*indica	Three-lines system	OsMADS1
Z630	Changyou4	Indica*indica	Three-lines system	NA
Z631	Changyou10	Indica*indica	Three-lines system	OsMADS1
Z632	Ganxin688	Indica*indica	Three-lines system	OsMADS1
Z633	Boyou141	Indica*indica	Three-lines system	NA
Z634	Anliangyou9808	Indica*indica	Two-lines system	OsMADS1
Z635	Xiannong21	Indica*indica	Three-lines system	OsMADS1
Z636	Xiannong24	Indica*indica	Two-lines system	OsMADS1
Z637	Xiannong20	Indica*indica	Three-lines system	NA
Z638	Xiannong2	Indica*indica	Three-lines system	OsMADS1
Z639	Xiannong6	Indica*indica	Three-lines system	OsMADS1
Z640	Xiannong10	Indica*indica	Three-lines system	NA
Z641	Xiannong18	Indica*indica	Three-lines system	OsMADS1
Z642	Xiannong8	Indica*indica	Three-lines system	OsMADS1
Z643	Xiannong4	Indica*indica	Three-lines system	OsMADS1
Z644	Xiannong12	Indica*indica	Three-lines system	OsMADS1
Z645	Xiannong29	Indica*indica	Three-lines system	OsMADS1
Z646	Xiannong1	Indica*indica	Three-lines system	OsMADS1
Z647	Xiannong23	Indica*indica	Three-lines system	OsMADS1
Z648	Xiannong3	Indica*indica	Three-lines system	OsMADS1
Z649	Xiannong25	Indica*indica	Three-lines system	OsMADS1
Z650	IIYou1308	Indica*indica	Three-lines system	OsMADS1
Z651	Xiannong808	Indica*indica	Three-lines system	OsMADS1
Z652	Xiannong37	Indica*indica	Three-lines system	OsMADS1
Z653	Xiannong26	Indica*indica	Three-lines system	OsMADS1
Z654	Xiannong313	Indica*indica	Two-lines system	OsMADS1
Z655	Xiannong36	Indica*indica	Three-lines system	OsMADS1
Z656	IIYou1069	Indica*indica	Three-lines system	OsMADS1
Z657	Xiannong123	Indica*indica	Three-lines system	OsMADS1
Z658	Xiannong31	Indica*indica	Three-lines system	OsMADS1
Z659	Xiannong404	Indica*indica	Three-lines system	NA
Z660	Ganxin202	Indica*indica	Three-lines system	OsMADS1
Z661	Ganliangyou602	Indica*indica	Two-lines system	OsMADS1
Z662	Ganxin206	Indica*indica	Three-lines system	OsMADS1
Z663	Ganxin203	Indica*indica	Three-lines system	OsMADS1
Z664	Xieyougan20	Indica*indica	Three-lines system	OsMADS1
Z665	Xieyougan26	Indica*indica	Three-lines system	OsMADS1
Z666	Xiannong13	Indica*indica	Three-lines system	OsMADS1
Z667	Xiannong40	Indica*indica	Three-lines system	OsMADS1
Z668	YiSwan2	Indica*indica	Two-lines system	OsMADS1
Z669	Jinyou71	Indica*indica	Three-lines system	OsMADS1
Z670	Yanong1600	Indica*indica	Three-lines system	OsMADS1
Z671	Zhuliangyou1	Indica*indica	Two-lines system	OsMADS1
Z672	Changyou1	Japonica*japonica	Three-lines system	NA
Z673	Changyou2	Japonica*japonica	Three-lines system	NA
Z674	Changyou3	Japonica*japonica	Three-lines system	NA
Z675	Xieyou136	Indica*indica	Three-lines system	OsMADS1
Z676	Kyou507	Indica*indica	Three-lines system	OsMADS1
Z677	Fengyouxiangzhan	Indica*indica	Three-lines system	OsMADS1
Z678	Yangliangyou6	Indica*indica	Two-lines system	OsMADS1/OsGW3p6
Z679	Fengyou22	Indica*indica	Three-lines system	OsMADS1
Z680	Xieyouhong1	Indica*indica	Three-lines system	OsMADS1
Z681	Liangyoupeijiu	Indica*indica	Two-lines system	OsMADS1
Z682	Huayouguangkangzhan	Indica*indica	Three-lines system	OsMADS1
Z683	Liangyou108	Indica*indica	Two-lines system	OsMADS1
Z685	IIYou084	Indica*indica	Three-lines system	OsMADS1
Z686	Shanyou084	Indica*indica	Three-lines system	OsMADS1
Z687	IIYou129	Indica*indica	Three-lines system	OsMADS1
Z688	Fengyou084	Indica*indica	Three-lines system	OsMADS1
Z689	Xieyou084	Indica*indica	Three-lines system	OsMADS1
Z690	Tianfengyou084	Indica*indica	Three-lines system	OsMADS1
Z691	IIYou42	Indica*indica	Three-lines system	OsMADS1
Z692	Sujingyou3	Japonica*japonica	Three-lines system	OsMADS1
Z693	8You682	Japonica*japonica	Three-lines system	NA
Z694	Xuyou201	Japonica*japonica	Three-lines system	NA
Z695	Xuyou631	Japonica*japonica	Three-lines system	NA
Z696	Xuyou733	Japonica*japonica	Three-lines system	NA
Z697	Tianxie13	Japonica*japonica	Three-lines system	NA
Z698	Teyou559	Indica*indica	Three-lines system	OsMADS1
Z699	IIYou559	Indica*indica	Three-lines system	OsMADS1
Z700	Fengyou559	Indica*indica	Three-lines system	OsMADS1
Z701	Tianfengyou269	Indica*indica	Three-lines system	OsMADS1
Z702	Xieyou559	Indica*indica	Three-lines system	OsMADS1
Z704	Xieyou728	Indica*indica	Three-lines system	OsMADS1
Z705	Xinliangyou6380	Indica*indica	Two-lines system	OsMADS1/OsGW3p6
Z706	IIYou728	Indica*indica	Three-lines system	OsMADS1
Z707	Changyou4	Japonica*japonica	Three-lines system	NA
Z708	Wuyou135	Japonica*japonica	Three-lines system	NA
Z709	Liaoyou5218	Japonica*japonica	Three-lines system	OsMADS1
Z710	Liaoyou2006	Indica*japonica	Three-lines system	NA
Z711	Liaoyou1052	Japonica*japonica	Three-lines system	NA
Z712	Liaoyou20	Japonica*japonica	Three-lines system	NA
Z713	Liaoyou5273	Japonica*japonica	Three-lines system	NA
Z714	Jinjingza2	Japonica*japonica	Three-lines system	NA
Z715	3You18	Japonica*japonica	Three-lines system	NA
Z716	Jinjingza3	Japonica*japonica	Three-lines system	NA
Z717	Jinjingza5	Japonica*japonica	Three-lines system	NA
Z718	10You18	Japonica*japonica	Three-lines system	NA
Z719	Xinzajing1	Indica*japonica	Two-lines system	NA
Z720	Liangyoupeijing	Indica*japonica	Two-lines system	NA
Z721	IIYou550	Indica*indica	Three-lines system	OsMADS1
Z722	IIYou1511	Indica*indica	Three-lines system	OsMADS1
Z723	Ningjing34	Japonica*japonica	Three-lines system	NA
Z724	Ningyou2	Japonica*japonica	Three-lines system	NA
Z725	Iyou122	Indica*indica	Three-lines system	OsMADS1
Z726	Jinyou117	Indica*indica	Three-lines system	OsMADS1
Z727	Fengyouxiangzhan	Indica*indica	Three-lines system	OsMADS1
Z728	Fengyou28	Indica*indica	Three-lines system	OsMADS1
Z729	Mingyou02	Indica*indica	Three-lines system	OsMADS1
Z730	Mianxiang3You725	Indica*indica	Three-lines system	OsMADS1
Z731	Fengyou737	Indica*indica	Three-lines system	OsMADS1
Z732	Yixiang2084	Indica*indica	Three-lines system	OsMADS1
Z733	Yixiang19	Indica*indica	Three-lines system	OsMADS1
Z734	Yixiang11	Indica*indica	Three-lines system	OsMADS1
Z735	Mingyou6	Indica*indica	Two-lines system	OsMADS1
Z736	Yixiang213	Indica*indica	Three-lines system	OsMADS1/OsGW3p6
Z737	Jinyou360	Indica*indica	Three-lines system	OsMADS1
Z738	Huatai998	Indica*indica	Three-lines system	OsMADS1
Z739	Zhufengyou28	Indica*indica	Three-lines system	OsMADS1
Z740	Mingyou09	Indica*indica	Three-lines system	OsMADS1
Z741	Yuyou1	Indica*indica	Three-lines system	OsMADS1
Z742	Heyou6	Indica*indica	Three-lines system	OsMADS1
Z743	Sanfeng101	Indica*indica	Three-lines system	OsMADS1
Z744	Jinjian6	Indica*indica	Three-lines system	OsMADS1
Z745	Jiangyou918	Indica*indica	Three-lines system	OsMADS1/OsGW3p6
Z746	Tianrun661	Indica*indica	Three-lines system	OsMADS1
Z747	Jinjiayuan1	Indica*indica	Three-lines system	OsMADS1
Z748	Iyou86	Indica*indica	Three-lines system	OsMADS1
Z749	BoIIYou6410	Indica*indica	Three-lines system	OsMADS1
Z750	Shennongnuo1	Indica*indica	Three-lines system	OsMADS1
Z751	BoIIYou235	Indica*indica	Three-lines system	OsMADS1
Z753	Dqibaoyou527	Indica*indica	Three-lines system	OsMADS1
Z754	Tyou551	Indica*indica	Three-lines system	OsMADS1
Z755	Yliangyou439	Indica*indica	Two-lines system	OsMADS1
Z756	BoIIYou312	Indica*indica	Three-lines system	OsMADS1
Z757	Boyou125	Indica*indica	Three-lines system	NA
Z758	Guanglingyou2585	Indica*indica	Three-lines system	OsMADS1
Z759	Guangyou18	Indica*indica	Three-lines system	OsMADS1
Z760	Jingfu1You128	Indica*indica	Three-lines system	OsMADS1
Z761	Liangyou389	Indica*indica	Two-lines system	OsMADS1
Z762	Qiongxiangliangyou08	Indica*indica	Two-lines system	OsMADS1
Z763	Teyou1259	Indica*indica	Three-lines system	OsMADS1
Z764	Teyou128	Indica*indica	Three-lines system	OsMADS1
Z765	Tianyou10	Indica*indica	Three-lines system	OsMADS1
Z766	Tianyou2168	Indica*indica	Three-lines system	NA
Z767	Tianyou806	Indica*indica	Three-lines system	NA
Z768	Tianyoufeng2	Indica*indica	Three-lines system	OsMADS1
Z769	Yueza922	Indica*indica	Two-lines system	OsMADS1
Z770	Zhanyou1018	Indica*indica	Three-lines system	OsMADS1
Z771	Rongdao9	Indica*indica	Three-lines system	OsMADS1
Z772	Rongdao8	Indica*indica	Three-lines system	OsMADS1
Z773	Rongyou19	Indica*indica	Three-lines system	NA
Z774	Chuanfeng4	Indica*indica	Three-lines system	OsMADS1
Z775	Chuanfeng5	Indica*indica	Three-lines system	OsMADS1
Z776	Chuanfeng6	Indica*indica	Three-lines system	OsMADS1
Z777	Weitian9	Indica*indica	Three-lines system	OsMADS1
Z778	Zhongyou936	Indica*indica	Three-lines system	OsMADS1
Z779	Guohaoguoxiang12	Indica*indica	Three-lines system	NA
Z780	Jinyou975	Indica*indica	Three-lines system	OsMADS1
Z781	Fuyou21	Indica*indica	Three-lines system	OsMADS1
Z782	Kyou213	Indica*indica	Three-lines system	OsMADS1
Z783	Jinyou11	Indica*indica	Three-lines system	OsMADS1
Z784	Shuofeng2	Indica*indica	Three-lines system	OsMADS1
Z785	Fuyou151	Indica*indica	Three-lines system	OsMADS1
Z786	Hongyou44	Indica*indica	Three-lines system	OsMADS1
Z787	Dyou116	Indica*indica	Three-lines system	OsMADS1
Z788	Leyou2	Indica*indica	Three-lines system	OsMADS1
Z789	Gangyou118	Indica*indica	Three-lines system	NA
Z790	Luyou2	Indica*indica	Three-lines system	OsMADS1
Z791	Luyou668	Indica*indica	Three-lines system	OsMADS1
Z792	Gangyou336	Indica*indica	Three-lines system	OsMADS1
Z793	IIYou518	Indica*indica	Three-lines system	OsMADS1
Z794	Yiyou99	Indica*indica	Three-lines system	OsMADS1
Z795	Gangyou148	Indica*indica	Three-lines system	OsMADS1
Z796	Dyou130	Indica*indica	Three-lines system	OsMADS1
Z797	Gangyou2009	Indica*indica	Three-lines system	OsMADS1
Z798	Byou840	Indica*indica	Three-lines system	OsMADS1
Z799	Mian2You151	Indica*indica	Three-lines system	OsMADS1
Z800	Chuan7You89	Indica*indica	Three-lines system	NA
Z802	Yixiang3724	Indica*indica	Three-lines system	OsMADS1
Z803	Yixiang937	Indica*indica	Three-lines system	OsMADS1
Z804	Yixiang3728	Indica*indica	Three-lines system	OsMADS1
Z805	Zhufengyou009	Indica*indica	Three-lines system	OsMADS1
Z806	Shanyou94-11	Indica*indica	Three-lines system	OsMADS1
Z807	Jinyou182	Indica*indica	Three-lines system	OsMADS1
Z808	Neixiang10	Indica*indica	Three-lines system	OsMADS1
Z809	Jixiang3	Indica*indica	Three-lines system	OsMADS1
Z810	Gangyou827	Indica*indica	Three-lines system	OsMADS1
Z811	Jingu202	Indica*indica	Three-lines system	OsMADS1
Z812	Huaxiang7	Indica*indica	Three-lines system	OsMADS1/OsGW3p6
Z813	IIYou949	Indica*indica	Three-lines system	OsMADS1/OsGW3p6
Z814	Kyou8149	Indica*indica	Three-lines system	OsMADS1
Z815	Kyou40	Indica*indica	Three-lines system	OsMADS1
Z816	Kyou8725	Indica*indica	Three-lines system	OsMADS1
Z817	Taixiang5	Indica*indica	Three-lines system	OsMADS1
Z818	Chuanyou75535	Indica*indica	Three-lines system	OsMADS1
Z819	Fuyou994	Indica*indica	Three-lines system	OsMADS1
Z820	IIYou162	Indica*indica	Three-lines system	OsMADS1
Z821	Gangyou130	Indica*indica	Three-lines system	OsMADS1
Z822	Dyou361	Indica*indica	Three-lines system	NA
Z823	Gangyou361	Indica*indica	Three-lines system	OsMADS1
Z824	Dyou363	Indica*indica	Three-lines system	OsMADS1
Z825	Gangyou363	Indica*indica	Three-lines system	OsMADS1
Z826	Dyou162	Indica*indica	Three-lines system	OsMADS1
Z827	Dxiang101	Indica*indica	Three-lines system	OsMADS1
Z828	Dyou2362	Indica*indica	Three-lines system	OsMADS1
Z829	Dyou368	Indica*indica	Three-lines system	OsMADS1
Z830	Gangyou158	Indica*indica	Three-lines system	OsMADS1
Z831	Dxiang707	Indica*indica	Three-lines system	OsMADS1
Z832	IIYou363	Indica*indica	Three-lines system	OsMADS1
Z833	Fuyou527	Indica*indica	Three-lines system	OsMADS1
Z834	Xieyou716	Indica*indica	Three-lines system	OsMADS1
Z835	Dyou17	Indica*indica	Three-lines system	OsMADS1
Z836	Kedao3	Indica*indica	Three-lines system	OsMADS1
Z837	Zhongyou368	Indica*indica	Three-lines system	OsMADS1
Z838	Yixiang707	Indica*indica	Three-lines system	OsMADS1
Z839	Dyou203	Indica*indica	Three-lines system	OsMADS1/OsGW3p6
Z840	Dyou205	Indica*indica	Three-lines system	OsMADS1
Z841	Dyou2527	Indica*indica	Three-lines system	OsMADS1
Z842	Shanyou527	Indica*indica	Three-lines system	OsMADS1
Z843	Jinguyou72	Indica*indica	Three-lines system	NA
Z844	Dyou3527	Indica*indica	Three-lines system	OsMADS1
Z845	IIYou69	Indica*indica	Three-lines system	OsMADS1
Z846	Mianxiang576	Indica*indica	Three-lines system	OsMADS1
Z847	Zhongyou85	Indica*indica	Three-lines system	OsMADS1
Z848	Shulongyou4	Indica*indica	Three-lines system	OsMADS1/OsGW3p6
Z849	Shulongyou3	Indica*indica	Three-lines system	OsMADS1
Z850	Cyou2009	Indica*indica	Three-lines system	OsMADS1
Z851	Cyou2040	Indica*indica	Three-lines system	OsMADS1
Z852	Cyou2095	Indica*indica	Three-lines system	OsMADS1
Z853	Cyouduoxi1	Indica*indica	Three-lines system	OsMADS1
Z854	IIYou1313	Indica*indica	Three-lines system	OsMADS1
Z855	Gangyou3551	Indica*indica	Three-lines system	OsMADS1
Z856	IIYou1577	Indica*indica	Three-lines system	OsMADS1
Z857	Gangyou1577	Indica*indica	Three-lines system	OsMADS1
Z858	Yixiang1577	Indica*indica	Three-lines system	OsMADS1
Z859	Yixiang2292	Indica*indica	Three-lines system	OsMADS1
Z860	Yixiang3003	Indica*indica	Three-lines system	OsMADS1
Z861	Mian5You3551	Indica*indica	Three-lines system	OsMADS1
Z862	Yixiang10	Indica*indica	Three-lines system	OsMADS1
Z863	Yixiang1313	Indica*indica	Three-lines system	OsMADS1
Z864	Yixiang3551	Indica*indica	Three-lines system	OsMADS1
Z865	Yixiang9	Indica*indica	Three-lines system	OsMADS1
Z866	Yixiang1979	Indica*indica	Three-lines system	OsMADS1
Z867	Yixiang3774	Indica*indica	Three-lines system	OsMADS1
Z868	Yixiang4106	Indica*indica	Three-lines system	OsMADS1
Z869	Yixiang2084	Indica*indica	Three-lines system	OsMADS1
Z870	Yixiang2239	Indica*indica	Three-lines system	OsMADS1
Z871	Nyou1577	Indica*indica	Three-lines system	OsMADS1
Z872	Yixiang99E-4	Indica*indica	Three-lines system	OsMADS1
Z873	Zhongyou63	Indica*indica	Three-lines system	OsMADS1
Z874	Yixiang101	Indica*indica	Three-lines system	OsMADS1
Z875	IIYou3213	Indica*indica	Three-lines system	OsMADS1
Z876	Chuannongyou498	Indica*indica	Three-lines system	OsMADS1
Z877	Chuannongyou527	Indica*indica	Three-lines system	OsMADS1
Z878	Dexiang4103	Indica*indica	Three-lines system	OsMADS1
Z879	Fengdayou2590	Indica*indica	Three-lines system	OsMADS1
Z880	Gangxiang828	Indica*indica	Three-lines system	OsMADS1
Z881	Jinyou18	Indica*indica	Three-lines system	OsMADS1
Z882	Longyou305	Indica*indica	Three-lines system	OsMADS1
Z883	Tianlongyou540	Indica*indica	Three-lines system	OsMADS1
Z884	Yixiang2079	Indica*indica	Three-lines system	OsMADS1
Z885	Jinyou117	Indica*indica	Three-lines system	OsMADS1
Z886	Sanxiangyou613	Indica*indica	Three-lines system	OsMADS1
Z887	Shanyou416	Indica*indica	Three-lines system	OsMADS1
Z889	Gangyou416	Indica*indica	Three-lines system	OsMADS1
Z890	Zhuliangyou706	Indica*indica	Two-lines system	OsMADS1
Z891	Fengyou527	Indica*indica	Three-lines system	OsMADS1
Z892	Luliangyou8	Indica*indica	Two-lines system	OsMADS1
Z893	Zhuliangyou100	Indica*indica	Two-lines system	OsMADS1
Z894	Jinyou44	Indica*indica	Three-lines system	OsMADS1
Z895	Peiliangyou93	Indica*indica	Two-lines system	OsMADS1
Z896	Xinxiangyou207	Indica*indica	Three-lines system	OsMADS1
Z897	Fengyou9	Indica*indica	Three-lines system	OsMADS1
Z898	Fengyou210	Indica*indica	Three-lines system	OsMADS1
Z899	Jinyou213	Indica*indica	Three-lines system	OsMADS1
Z900	H37You207	Indica*indica	Three-lines system	OsMADS1
Z901	Jinyou297	Indica*indica	Three-lines system	OsMADS1
Z902	Jinyou640	Indica*indica	Three-lines system	OsMADS1
Z903	Xinxiangyou640	Indica*indica	Three-lines system	OsMADS1
Z904	Tyou855	Indica*indica	Three-lines system	OsMADS1
Z905	Tyou100	Indica*indica	Three-lines system	OsMADS1
Z906	Nliangyou1	Indica*indica	Two-lines system	OsMADS1
Z907	Zhongyou9918	Indica*indica	Three-lines system	OsMADS1
Z908	Jiyou716	Indica*indica	Three-lines system	OsMADS1/OsGW3p6
Z909	Zhuliangyou21	Indica*indica	Two-lines system	OsMADS1
Z910	Jiyou7	Indica*indica	Three-lines system	OsMADS1
Z911	IIYou918	Indica*indica	Three-lines system	NA
Z912	Cliangyou4488	Indica*indica	Two-lines system	NA
Z913	Cliangyou755	Indica*indica	Two-lines system	OsMADS1
Z914	Cliangyou343	Indica*indica	Two-lines system	OsMADS1
Z915	Zhuliangyou4024	Indica*indica	Two-lines system	OsMADS1
Z916	Yliangyou599	Indica*indica	Two-lines system	OsMADS1
Z917	Zhuliangyou189	Indica*indica	Two-lines system	OsMADS1
Z918	Ziyou299	Indica*indica	Three-lines system	OsMADS1
Z919	Jinyou212	Indica*indica	Three-lines system	OsMADS1
Z920	Jinyou844	Indica*indica	Three-lines system	OsMADS1
Z921	Shuangliangyou1	Indica*indica	Two-lines system	OsMADS1
Z923	Yliangyou86	Indica*indica	Two-lines system	OsMADS1
Z924	Yliangyou7	Indica*indica	Two-lines system	OsMADS1
Z925	Yliangyou8	Indica*indica	Two-lines system	OsMADS1
Z926	Luliangyou257	Indica*indica	Two-lines system	OsMADS1
Z927	Zhuliangyou268	Indica*indica	Two-lines system	OsMADS1
Z928	Luliangyou819	Indica*indica	Two-lines system	OsMADS1
Z929	Lingliangyou564	Indica*indica	Two-lines system	OsMADS1
Z930	Huayou322	Indica*indica	Three-lines system	OsMADS1
Z931	Hualiangyou1548	Indica*indica	Two-lines system	OsMADS1
Z932	Lingliangyou268	Indica*indica	Two-lines system	OsMADS1
Z933	Yahuayou624	Indica*indica	Three-lines system	OsMADS1
Z934	H28You451	Indica*indica	Three-lines system	OsMADS1
Z935	Zhongyou272	Indica*indica	Three-lines system	OsMADS1
Z936	Luliangyou211	Indica*indica	Two-lines system	OsMADS1
Z937	Shenliangyou5814	Indica*indica	Two-lines system	OsMADS1
Z938	Jinyou433	Indica*indica	Three-lines system	OsMADS1
Z939	Tyou535	Indica*indica	Three-lines system	OsMADS1
Z940	Tyou1128	Indica*indica	Three-lines system	OsMADS1
Z941	Yliangyou302	Indica*indica	Two-lines system	OsMADS1
Z942	Yliangyou527	Indica*indica	Two-lines system	OsMADS1
Z943	Yliangyou51	Indica*indica	Two-lines system	OsMADS1
Z944	Changlong1	Indica*indica	Three-lines system	OsMADS1
Z945	Xianfengyou034	Indica*indica	Three-lines system	OsMADS1
Z946	Xianfengyou933	Indica*indica	Three-lines system	OsMADS1
Z947	Tanliangyou83	Indica*indica	Two-lines system	OsMADS1
Z948	Zhongyou978	Indica*indica	Three-lines system	OsMADS1
Z949	Peiliangyou568	Indica*indica	Two-lines system	OsMADS1
Z950	Aolongyou282	Indica*indica	Two-lines system	OsMADS1
Z951	Aoliangyou69	Indica*indica	Two-lines system	OsMADS1
Z952	Jinyouhuai340	Indica*indica	Three-lines system	OsMADS1
Z953	Yliangyou9918	Indica*indica	Two-lines system	OsMADS1
Z954	Xiangzhongyou918	Indica*indica	Three-lines system	OsMADS1
Z955	Zhongyou9806	Indica*indica	Three-lines system	OsMADS1
Z956	Chuanxiangyou1101	Indica*indica	Three-lines system	OsMADS1
Z957	Guangliangyou8	Indica*indica	Two-lines system	OsMADS1
Z958	Tanliangyou921	Indica*indica	Two-lines system	OsMADS1
Z959	Zhuliangyou505	Indica*indica	Two-lines system	OsMADS1
Z960	Xingyou1	Indica*indica	Three-lines system	OsMADS1
Z961	Yliangyouxiang2	Indica*indica	Two-lines system	OsMADS1
Z962	Zhuliangyou25	Indica*indica	Two-lines system	OsMADS1
Z963	Fengyou207	Indica*indica	Three-lines system	OsMADS1
Z964	Zhongyou463	Indica*indica	Three-lines system	OsMADS1
Z965	Zhongyou207	Indica*indica	Three-lines system	OsMADS1
Z966	Cliangyou501	Indica*indica	Two-lines system	OsMADS1
Z967	Zhuliangyou811	Indica*indica	Two-lines system	OsMADS1
Z968	Jiuyou120	Indica*indica	Three-lines system	OsMADS1
Z969	Zhongyou36	Indica*indica	Three-lines system	OsMADS1
Z970	Zhuliangyou02	Indica*indica	Two-lines system	OsMADS1
Z971	Zhunliangyou1202	Indica*indica	Two-lines system	OsMADS1
Z972	Yueyou108	Indica*indica	Three-lines system	OsMADS1
Z973	Cliangyou4418	Indica*indica	Two-lines system	OsMADS1
Z974	Xinxiangyou9113	Indica*indica	Three-lines system	OsMADS1
Z975	Shenyou2200	Indica*indica	Three-lines system	OsMADS1
Z976	Yueyou9264	Indica*indica	Three-lines system	OsMADS1
Z977	Jinyou938	Indica*indica	Three-lines system	OsMADS1
Z978	Zhuliangyou58	Indica*indica	Two-lines system	OsMADS1
Z979	Yangyou1	Indica*indica	Three-lines system	OsMADS1
Z980	Zhongyou4202	Indica*indica	Three-lines system	OsMADS1
Z981	Zhuliangyou312	Indica*indica	Two-lines system	OsMADS1
Z982	Zhuliangyou4290	Indica*indica	Two-lines system	OsMADS1
Z983	Xinliangyou98	Indica*indica	Two-lines system	OsMADS1/OsGW3p6
Z984	Xieyou978	Indica*indica	Three-lines system	OsMADS1
Z985	Dyou986	Indica*indica	Three-lines system	OsMADS1
Z986	Za0152	Indica*indica	Three-lines system	OsMADS1
Z987	Chu9507	Indica*indica	Three-lines system	OsMADS1
Z988	Fuxiangyou98	Indica*indica	Three-lines system	OsMADS1
Z989	Longanyou1	Indica*indica	Three-lines system	OsMADS1
Z990	Luyou827	Indica*indica	Three-lines system	OsMADS1
Z991	Mingyou98	Indica*indica	Three-lines system	OsMADS1
Z992	Aiyou39	Japonica*japonica	Three-lines system	NA
Z993	Xinlongyou1	Indica*indica	Three-lines system	OsMADS1
Z994	Huailiangyou3	Indica*indica	Two-lines system	OsMADS1
Z995	IIYouming88	Indica*indica	Three-lines system	OsMADS1
Z996	Wandao72	Japonica*japonica	Three-lines system	NA
Z997	Kyou954	Indica*indica	Three-lines system	OsMADS1
Z998	IIYou98	Indica*japonica	Three-lines system	NA
Z999	Fengyou188	Indica*indica	Three-lines system	OsMADS1
Z1000	Liangyou4826	Indica*indica	Two-lines system	OsMADS1/OsGW3p6
Z1001	IIYou508	Indica*indica	Three-lines system	OsMADS1
Z1002	Xinqiang8	Indica*indica	Two-lines system	OsMADS1
Z1003	Xieyou29	Indica*indica	Three-lines system	NA
Z1004	Jinfeng8	Indica*indica	Three-lines system	OsMADS1
Z1005	Jinyouryuan5	Indica*indica	Three-lines system	OsMADS1
Z1006	Wandao79	Indica*indica	Two-lines system	OsMADS1
Z1007	Wandao199	Indica*indica	Two-lines system	OsMADS1
Z1008	Wandao88	Indica*japonica	Three-lines system	NA
Z1009	IIYou3216	Indica*indica	Three-lines system	OsMADS1
Z1010	IIYou48	Indica*indica	Three-lines system	NA
Z1011	Ziliangyou2	Indica*indica	Two-lines system	OsMADS1/OsGW3p6
Z1012	Anliangyou821	Indica*indica	Two-lines system	OsMADS1
Z1013	Guangliangyou4	Indica*indica	Two-lines system	OsMADS1/OsGW3p6
Z1014	Fenghuayou3	Indica*indica	Three-lines system	OsMADS1
Z1015	Nonghuayou5365	Indica*indica	Three-lines system	NA
Z1016	Yueyou206	Indica*indica	Three-lines system	OsMADS1
Z1017	eFuliangyouf8	Indica*indica	Two-lines system	OsMADS1
Z1018	Jiuliangyouf6	Indica*indica	Two-lines system	OsMADS1
Z1019	Jiuliangyoufeng	Indica*indica	Two-lines system	OsMADS1
Z1020	Liuliangyou3327	Indica*indica	Two-lines system	OsMADS1
Z1021	Jiangsiyou992	Indica*indica	Three-lines system	OsMADS1
Z1022	Jiangza1	Indica*indica	Three-lines system	OsMADS1
Z1023	Jiangsiyou207	Indica*indica	Three-lines system	OsMADS1
Z1024	Tyou968	Indica*indica	Three-lines system	OsMADS1
Z1025	Jinyou968	Indica*indica	Three-lines system	OsMADS1
Z1026	Xinyougan16	Indica*indica	Three-lines system	OsMADS1
Z1027	Shanyougan24	Indica*indica	Three-lines system	OsMADS1
Z1028	Xiangfengyou402	Indica*indica	Three-lines system	OsMADS1
Z1029	Yueyou286	Indica*indica	Three-lines system	OsMADS1
Z1030	Deyou1254	Indica*indica	Three-lines system	OsMADS1
Z1031	Jinyou90	Indica*indica	Three-lines system	OsMADS1
Z1032	Jingfuyou299	Indica*indica	Three-lines system	OsMADS1
Z1033	eKyou21	Indica*indica	Three-lines system	OsMADS1
Z1034	Tianliangyou227	Indica*indica	Two-lines system	OsMADS1
Z1035	Jinyoul2	Indica*indica	Three-lines system	OsMADS1
Z1036	Teyou1138	Indica*indica	Three-lines system	OsMADS1
Z1037	Liangyou18	Indica*indica	Two-lines system	OsMADS1
Z1038	Jingliangyou10	Indica*indica	Two-lines system	OsMADS1/OsGW3p6
Z1039	Chuyou1588	Indica*indica	Three-lines system	OsMADS1
Z1040	Xinfengyou121	Indica*indica	Three-lines system	OsMADS1
Z1041	Yiliangyou88	Indica*indica	Two-lines system	OsMADS1
Z1042	Ziyou218	Indica*indica	Three-lines system	OsMADS1
Z1043	Zhongyouzhou481	Indica*indica	Three-lines system	OsMADS1
Z1044	Jinyou418	Indica*indica	Three-lines system	OsMADS1
Z1045	Jiayou1332	Indica*indica	Three-lines system	OsMADS1
Z1046	Tianyou1251	Indica*indica	Three-lines system	OsMADS1
Z1047	Tianfengyout025	Indica*indica	Three-lines system	OsMADS1
Z1048	Wufengyout025	Indica*indica	Three-lines system	OsMADS1
Z1049	Jinyou992	Indica*indica	Three-lines system	OsMADS1
Z1050	IIYou7599	Indica*indica	Three-lines system	OsMADS1
Z1051	Xinrongyou023	Indica*indica	Three-lines system	OsMADS1
Z1052	Xinrongyou2067	Indica*indica	Three-lines system	OsMADS1
Z1053	Zhongyou616	Indica*indica	Three-lines system	OsMADS1
Z1054	Xinrongyou254	Indica*indica	Three-lines system	OsMADS1
Z1055	YouI156	Indica*indica	Three-lines system	OsMADS1
Z1056	Jinyou476	Indica*indica	Three-lines system	OsMADS1
Z1057	Weiyou1	Indica*indica	Three-lines system	OsMADS1
Z1058	Tianfengyou19	Indica*indica	Three-lines system	OsMADS1
Z1059	Rongyou9	Indica*indica	Three-lines system	OsMADS1
Z1060	Feiyou137	Indica*indica	Three-lines system	OsMADS1
Z1061	Kyou877	Indica*indica	Three-lines system	OsMADS1
Z1062	Lvxiang313	Indica*indica	Three-lines system	OsMADS1
Z1063	IIYou318	Indica*indica	Three-lines system	OsMADS1
Z1064	Jinyou844	Indica*indica	Three-lines system	OsMADS1
Z1065	Jinyou556	Indica*indica	Three-lines system	OsMADS1
Z1066	Zhunliangyou893	Indica*indica	Two-lines system	OsMADS1
Z1067	Zhong2You308	Indica*indica	Three-lines system	OsMADS1
Z1068	Jinyou188	Indica*indica	Three-lines system	OsMADS1
Z1069	eFufengyou11	Indica*indica	Two-lines system	OsMADS1
Z1070	Xiannong22	Indica*indica	two-lines system	OsMADS1
Z1071	Jinyou77	Indica*indica	Three-lines system	OsMADS1
Z1072	IIYou906	Indica*indica	Three-lines system	OsMADS1
Z1073	Minxianfu3008	Indica*indica	Three-lines system	OsMADS1
Z1074	Nongping302	Indica*indica	Three-lines system	OsMADS1
Z1075	Zhuliangyou99	Indica*indica	Two-lines system	OsMADS1
Z1076	Jinyou898	Indica*indica	Three-lines system	OsMADS1
Z1077	Jinyou706	Indica*indica	Three-lines system	OsMADS1
Z1078	Jinyou299	Indica*indica	Three-lines system	OsMADS1
Z1079	IIYoufu819	Indica*indica	Three-lines system	OsMADS1
Z1080	Kyou818	Indica*indica	Three-lines system	OsMADS1
Z1081	Xieyou332	Indica*indica	Three-lines system	OsMADS1
Z1082	Xieyou336	Indica*indica	Three-lines system	OsMADS1
Z1083	Yangxianyou26	Indica*indica	Three-lines system	OsMADS1
Z1084	Yangxianyou418	Indica*indica	Three-lines system	OsMADS1
Z1085	Kyou619	Indica*indica	Three-lines system	OsMADS1
Z1086	Kyou117	Indica*indica	Three-lines system	OsMADS1
Z1087	Xinyou365	Indica*indica	Three-lines system	OsMADS1
Z1088	IIYou845	Indica*indica	Three-lines system	OsMADS1
Z1089	Jinjingyou28	Indica*japonica	Three-lines system	NA
Z1090	Jinjingyou68	Japonica*japonica	Three-lines system	NA
Z1091	Zhongjingyou1	Indica*japonica	Three-lines system	NA
Z1092	Jinjingyou116	Indica*japonica	Three-lines system	NA
Z1093	Jinjingyou180	Japonica*japonica	Three-lines system	NA
Z1094	Gengyun2	Indica*indica	Three-lines system	OsMADS1
Z1095	Jinxieyou988	Indica*indica	Three-lines system	OsMADS1
Z1096	Huayou42	Indica*indica	Three-lines system	OsMADS1
Z1097	Shanyou3550	Indica*indica	Three-lines system	OsMADS1
Z1098	Youyou122	Indica*indica	Three-lines system	OsMADS1
Z1099	Youyou128	Indica*indica	Three-lines system	OsMADS1
Z1100	Boyou998	Indica*indica	Three-lines system	OsMADS1
Z1101	Boyou368	Indica*indica	Three-lines system	OsMADS1
Z1102	Tianyou290	Indica*indica	Three-lines system	OsMADS1
Z1103	IIYou368	Indica*indica	Three-lines system	OsMADS1
Z1104	Wuyou308	Indica*indica	Three-lines system	NA
Z1105	Tianyou390	Indica*indica	Three-lines system	OsMADS1
Z1106	Tianyou450	Indica*indica	Three-lines system	OsMADS1
Z1107	Tianyou55	Indica*indica	Three-lines system	OsMADS1
Z1108	Tianyou806	Indica*indica	Three-lines system	OsMADS1
Z1109	Tianfengyou880	Indica*indica	Three-lines system	OsMADS1
Z1110	Boyouzaote	Indica*indica	Three-lines system	OsMADS1
Z1111	Teyou524	Indica*indica	Three-lines system	OsMADS1
Z1112	Boyou691	Indica*indica	Three-lines system	OsMADS1
Z1113	Huayou153	Indica*indica	Three-lines system	OsMADS1
Z1114	Wufengyou316	Indica*indica	Three-lines system	OsMADS1
Z1115	BoIIYou15	Indica*indica	Three-lines system	OsMADS1
Z1116	Shuangyou8802	Indica*indica	Three-lines system	OsMADS1/OsGW3p6
Z1117	Wanjinyou133	Indica*indica	Three-lines system	OsMADS1
Z1118	Huayou229	Indica*indica	Three-lines system	OsMADS1
Z1119	Peiza268	Indica*indica	Two-lines system	OsMADS1
Z1120	Zhongyou229	Indica*indica	Three-lines system	OsMADS1
Z1121	Tianyou312	Indica*indica	Three-lines system	OsMADS1
Z1122	Yueza763	Indica*indica	Two-lines system	OsMADS1
Z1123	Tianyou688	Indica*indica	Three-lines system	OsMADS1
Z1124	Tianyou578	Indica*indica	Three-lines system	OsMADS1
Z1125	Jindaoyou122	Indica*indica	Three-lines system	OsMADS1
Z1126	Wanjinyou322	Indica*indica	Three-lines system	OsMADS1
Z1127	Wanjinyou2008	Indica*indica	Three-lines system	OsMADS1
Z1128	Wufengyou2168	Indica*indica	Three-lines system	OsMADS1
Z1129	Rongyou390	Indica*indica	Three-lines system	OsMADS1
Z1130	IIYou8220	Indica*indica	Three-lines system	OsMADS1
Z1131	Peiliangyou2859	Indica*japonica	Two-lines system	NA
Z1132	Xieyou982	Indica*indica	Three-lines system	OsMADS1
Z1133	Jinyou987	Indica*indica	Three-lines system	OsMADS1
Z1135	Yongyou2	Japonica*japonica	Three-lines system	NA
Z1136	Yongyou4	Indica*japonica	Three-lines system	NA
Z1137	Xieyou7954	Indica*indica	Three-lines system	OsMADS1
Z1138	IIYou7954	Indica*indica	Three-lines system	OsMADS1
Z1139	Zhongyou208	Indica*indica	Three-lines system	OsMADS1
Z1140	Qianyou1	Indica*indica	Three-lines system	OsMADS1
Z1141	Xieyou315	Indica*indica	Three-lines system	OsMADS1
Z1142	Xieyou5968	Indica*indica	Three-lines system	OsMADS1/OsGW3p6
Z1143	Baliangyou100	Indica*indica	Two-lines system	OsMADS1
Z1144	Feiyou600	Indica*indica	Three-lines system	OsMADS1
Z1145	IIYou8006	Indica*indica	Three-lines system	OsMADS1
Z1147	Zhongzheyou1	Indica*indica	Three-lines system	OsMADS1
Z1148	Yanyou1	Indica*indica	Three-lines system	OsMADS1
Z1149	FeiyouE1	Indica*indica	Three-lines system	OsMADS1
Z1150	Zhongzheyou8	Indica*indica	Three-lines system	OsMADS1
Z1151	Zhongyou1176	Indica*indica	Three-lines system	OsMADS1
Z1152	Weiyou402	Indica*indica	Three-lines system	OsMADS1
Z1153	Xieyou9308	Indica*indica	Three-lines system	OsMADS1
Z1154	Shanyou46	Indica*indica	Three-lines system	OsMADS1
Z1155	Zhongyou315	Indica*indica	Three-lines system	OsMADS1
Z1156	Boyou26	Indica*indica	Three-lines system	OsMADS1
Z1157	Jinyou358	Indica*indica	Three-lines system	OsMADS1
Z1159	Anliangyou1	Indica*indica	Two-lines system	OsMADS1
Z1160	Boyou253	Indica*indica	Three-lines system	OsMADS1
Z1161	Jinyou253	Indica*indica	Three-lines system	OsMADS1
Z1162	YouI253	Indica*indica	Three-lines system	OsMADS1
Z1163	Zhiyou253	Indica*indica	Three-lines system	OsMADS1
Z1164	Teyou253	Indica*indica	Three-lines system	OsMADS1
Z1165	Bahongyou256	Indica*indica	Three-lines system	OsMADS1
Z1166	Zhongyou258	Indica*indica	Three-lines system	OsMADS1
Z1167	Teyou258	Indica*indica	Three-lines system	OsMADS1
Z1168	Boyou258	Indica*indica	Three-lines system	OsMADS1
Z1169	Shiyouyu1	Indica*indica	Three-lines system	OsMADS1
Z1170	EKyou18	Indica*indica	Three-lines system	OsMADS1
Z1171	Weiyou16	Indica*indica	Three-lines system	OsMADS1
Z1172	Lingyou6602	Indica*indica	Three-lines system	OsMADS1
Z1173	YouII6601	Indica*indica	Three-lines system	OsMADS1
Z1174	Liyou6601	Indica*indica	Three-lines system	OsMADS1
Z1175	Liyou6602	Indica*indica	Three-lines system	OsMADS1
Z1176	Shanyou253	Indica*indica	Three-lines system	OsMADS1
Z1177	Zhongyou253	Indica*indica	Three-lines system	OsMADS1
Z1178	Tianyou1025	Indica*indica	Three-lines system	OsMADS1
Z1179	YouIT80	Indica*indica	Three-lines system	OsMADS1
Z1180	Qiuyou623	Indica*indica	Three-lines system	OsMADS1
Z1181	Jinyou356	Indica*indica	Three-lines system	OsMADS1
Z1182	Jinyou1202	Indica*indica	Three-lines system	OsMADS1
Z1183	Teyou1202	Indica*indica	Three-lines system	OsMADS1
Z1184	Meiyou1025	Indica*indica	Three-lines system	OsMADS1
Z1185	Meiyou198	Indica*indica	Three-lines system	OsMADS1
Z1186	Qiyou08	Indica*indica	Three-lines system	OsMADS1
Z1187	Teyou136	Indica*indica	Three-lines system	OsMADS1
Z1188	Shiyou838	Indica*indica	Three-lines system	OsMADS1
Z1189	Peizaguihan1	Indica*indica	Two-lines system	OsMADS1
Z1190	Qingyou119	Indica*indica	Three-lines system	OsMADS1
Z1191	Shiyou1025	Indica*indica	Three-lines system	OsMADS1
Z1192	Boyou301	Indica*indica	Three-lines system	OsMADS1
Z1193	Boyou306	Indica*indica	Three-lines system	OsMADS1
Z1194	Teyou838	Indica*indica	Three-lines system	OsMADS1
Z1195	Boyou302	Indica*indica	Three-lines system	OsMADS1
Z1196	YouIHongxiangyou33	Indica*indica	Three-lines system	OsMADS1
Z1197	Boyou128	Indica*indica	Three-lines system	OsMADS1
Z1198	BoIIYou213	Indica*indica	Three-lines system	OsMADS1
Z1199	BoIIYou270	Indica*indica	Three-lines system	OsMADS1
Z1200	YouI1	Indica*indica	Three-lines system	OsMADS1
Z1201	Zhongyou317	Indica*indica	Three-lines system	OsMADS1
Z1202	EKyou4480	Indica*indica	Three-lines system	OsMADS1
Z1203	Gyou3	Indica*indica	Three-lines system	OsMADS1/OsGW3p6
Z1204	Tyou1202	Indica*indica	Three-lines system	OsMADS1
Z1205	Baliangyou353	Indica*indica	Two-lines system	OsMADS1
Z1206	Boyou1102	Indica*indica	Three-lines system	OsMADS1
Z1207	Boyou3550	Indica*indica	Three-lines system	OsMADS1
Z1208	Boyou359	Indica*indica	Three-lines system	OsMADS1
Z1209	Fengyou191	Indica*indica	Three-lines system	OsMADS1
Z1210	Gangyou825	Indica*indica	Three-lines system	OsMADS1
Z1211	Hanyou3	Indica*indica	Three-lines system	OsMADS1
Z1212	Huayou128	Indica*indica	Three-lines system	OsMADS1
Z1213	Huayou229	Indica*indica	Three-lines system	OsMADS1
Z1214	Huayou8813	Indica*indica	Three-lines system	OsMADS1
Z1215	Huayou8830	Indica*indica	Three-lines system	OsMADS1
Z1216	Huayougui99	Indica*indica	Three-lines system	OsMADS1
Z1217	Jinyou2155	Indica*indica	Three-lines system	OsMADS1
Z1218	Jinyou6601	Indica*indica	Three-lines system	OsMADS1
Z1219	Jinyou966	Indica*indica	Three-lines system	OsMADS1
Z1220	Jinyou975	Indica*indica	Three-lines system	OsMADS1
Z1221	Jingchuyou201	Indica*indica	Three-lines system	OsMADS1
Z1222	Jiuyou207	Indica*indica	Three-lines system	OsMADS1
Z1223	Liangyou4826	Indica*indica	Two-lines system	OsMADS1
Z1224	Liangyou638	Indica*indica	Two-lines system	OsMADS1
Z1225	Luyou578	Indica*indica	Three-lines system	OsMADS1
Z1226	Luliangyou28	Indica*indica	Two-lines system	OsMADS1
Z1227	Nuoliangyou6	Indica*indica	Two-lines system	OsMADS1
Z1228	Shanyou416	Indica*indica	Three-lines system	OsMADS1
Z1229	Teyou21	Indica*indica	Three-lines system	OsMADS1
Z1230	Teyou359	Indica*indica	Three-lines system	OsMADS1
Z1231	Teyou399	Indica*indica	Three-lines system	OsMADS1
Z1232	Teyou70	Indica*indica	Three-lines system	OsMADS1
Z1233	Tianliangyou402	Indica*indica	Two-lines system	OsMADS1
Z1234	Wanjinyou136	Indica*indica	Three-lines system	OsMADS1
Z1235	Xiangyou24	Indica*indica	Three-lines system	OsMADS1
Z1236	Xiangyou2	Indica*indica	Three-lines system	OsMADS1
Z1237	Xinliangyou821	Indica*indica	Two-lines system	OsMADS1
Z1238	Xinxiangyou53	Indica*indica	Three-lines system	OsMADS1
Z1239	Yanliangyou9218	Indica*indica	Two-lines system	OsMADS1
Z1240	Yixiang1577	Indica*indica	Three-lines system	OsMADS1
Z1241	Yixiang937	Indica*indica	Three-lines system	OsMADS1
Z1242	Yueyou136	Indica*indica	Three-lines system	OsMADS1
Z1243	Yueyou360	Indica*indica	Three-lines system	OsMADS1
Z1244	Yueyouhua4	Indica*indica	Three-lines system	OsMADS1
Z1245	Wuyou308	Indica*indica	Three-lines system	OsMADS1
Z1246	Tianyouhuazhan	Indica*indica	Three-lines system	OsMADS1
Z1247	Changyou1	Japonica*japonica	Three-lines system	NA
Z1248	Tianyou998	Indica*indica	Three-lines system	OsMADS1
Z1249	Boyou998	Indica*indica	Three-lines system	OsMADS1
Z1250	Zhuliangyou819	Indica*indica	Two-lines system	OsMADS1
Z1251	Zhongzao35	Indica*indica	Three-lines system	OsMADS1
Z1252	Jinyou402	Indica*indica	Three-lines system	OsMADS1
Z1253	Luliangyou996	Indica*indica	Two-lines system	OsMADS1
Z1254	Iiyou838	Indica*indica	Three-lines system	OsMADS1
Z1255	Fengliangyou4	Indica*indica	Two-lines system	NA
Z1256	Jinyou207	Indica*indica	Three-lines system	OsMADS1
Z1257	Wufengyou202	Indica*indica	Three-lines system	OsMADS1
Z1258	Jifengyou866	Indica*indica	Three-lines system	OsMADS1
Z1259	Changyou09-3	Japonica*japonica	Three-lines system	NA
Z1260	Wufengyou615	Indica*indica	Three-lines system	OsMADS1
Z1261	T55You3301	Indica*indica	Three-lines system	OsMADS1/OsGW3p6
Z1262	Zhenuoyou1	Japonica*japonica	Three-lines system	NA
Z1263	Jingliangyou7179	Indica*japonica	Two-lines system	NA
Z1264	Teyou7572	Indica*indica	Three-lines system	OsMADS1
Z1265	Changyou11-5	Japonica*japonica	Three-lines system	NA
Z1266	Pengliangyou3363	Indica*indica	Two-lines system	OsMADS1
Z1267	Yliangyou992	Indica*indica	Two-lines system	OsMADS1
Z1268	Cliangyou608	Indica*indica	Two-lines system	OsMADS1
Z1269	Xiangfengyouhuazhan	Indica*indica	Three-lines system	OsMADS1
Z1270	Fuliangyou236	Indica*indica	Two-lines system	OsMADS1
Z1271	Keyou516	Indica*indica	Three-lines system	OsMADS1
Z1272	Hengfengyou387	Indica*indica	Three-lines system	OsMADS1
Z1273	Rongyou826	Indica*indica	Three-lines system	OsMADS1
Z1274	Tianyou9802	Indica*indica	Three-lines system	OsMADS1
Z1275	Guang8You188	Indica*indica	Three-lines system	OsMADS1
Z1276	Teyou831	Indica*indica	Three-lines system	OsMADS1
Z1277	H638S/R2729	Indica*indica	Two-lines system	OsMADS1
Z1278	Rongyouhuazhan	Indica*indica	Three-lines system	OsMADS1
Z1279	Yliangyou9918	Indica*indica	Two-lines system	OsMADS1
Z1280	BoIIYou691	Indica*indica	Three-lines system	OsMADS1
Z1281	Longyou225	Indica*indica	Three-lines system	OsMADS1
Z1282	Lingliangyou998	Indica*indica	Two-lines system	OsMADS1
Z1283	Longliangyou059	Indica*indica	Two-lines system	OsMADS1
Z1284	Yuanfengyou86	Indica*indica	Three-lines system	OsMADS1
Z1285	Zhenyou616	Indica*indica	Three-lines system	OsMADS1
Z1286	Longyou769	Indica*indica	Three-lines system	OsMADS1
Z1287	Guang8You169	Indica*indica	Three-lines system	OsMADS1
Z1288	Shenyou9597	Indica*indica	Three-lines system	OsMADS1
Z1289	Shenyou9524	Indica*indica	Three-lines system	OsMADS1
Z1290	Lingliangyou1141	Indica*indica	Two-lines system	OsMADS1
Z1291	Boyou1167	Indica*indica	Three-lines system	OsMADS1
Z1292	H750S/Hy17	Indica*indica	Two-lines system	OsMADS1
Z1293	Anfengyou211	Indica*indica	Three-lines system	OsMADS1
Z1294	Luliangyou173	Indica*indica	Two-lines system	OsMADS1
Z1295	Liangyou699	Indica*indica	Two-lines system	OsMADS1
Z1296	H750S/H005	Indica*indica	Two-lines system	OsMADS1
Z1297	Zhuliangyou39	Indica*indica	Two-lines system	OsMADS1
Z1298	Hliangyou358	Indica*indica	Two-lines system	OsMADS1
Z1299	Zhuliangyou729	Indica*indica	Two-lines system	OsMADS1
Z1300	Zhongliangyou38	Indica*indica	Two-lines system	OsMADS1
Z1301	Liangyou17	Indica*indica	Two-lines system	OsMADS1
Z1302	Yongyou1540	Indica*japonica	Three-lines system	NA
Z1303	Zhuliangyou819	Indica*indica	Two-lines system	OsMADS1
Z1304	Chunyou84	Indica*japonica	Three-lines system	NA
Z1305	Hd9802S/R30	Indica*indica	Two-lines system	OsMADS1
Z1306	Rongyou286	Indica*indica	Three-lines system	OsMADS1
Z1307	Rongfengyou107	Indica*indica	Three-lines system	OsMADS1
Z1308	H750S/Hy22	Indica*indica	Two-lines system	OsMADS1
Z1309	12You66	Japonica*japonica	Three-lines system	NA
Z1310	Zaofengyou9	Indica*indica	Three-lines system	OsMADS1
Z1311	Lingliangyou22	Indica*indica	Two-lines system	OsMADS1
Z1312	Liangyou99	Indica*indica	Two-lines system	OsMADS1
Z1313	Tanyuanyou4903	Indica*indica	Three-lines system	OsMADS1
Z1314	Anfeng463	Indica*indica	Three-lines system	OsMADS1
Z1315	Wufengyou286	Indica*indica	Three-lines system	OsMADS1
Z1316	343A/Tianhui918	Indica*indica	Three-lines system	OsMADS1
Z1317	902A/R8088	Indica*indica	Three-lines system	OsMADS1
Z1318	Quanyou785	Indica*indica	Three-lines system	OsMADS1
Z1319	Chengyou489	Indica*indica	Three-lines system	OsMADS1
Z1320	Deyou427	Indica*indica	Three-lines system	OsMADS1
Z1321	Yixiang5979	Indica*indica	Three-lines system	OsMADS1
Z1322	Lefenga/R891	Indica*indica	Three-lines system	OsMADS1
Z1323	Yixiangyou1108	Indica*indica	Three-lines system	OsMADS1
Z1324	Chuanyou6203	Indica*indica	Three-lines system	OsMADS1
Z1325	Luxiang834	Indica*indica	Three-lines system	OsMADS1
Z1326	Neixiang7539	Indica*indica	Three-lines system	OsMADS1
Z1327	Neixiang6A/Shuhui538	Indica*indica	Three-lines system	OsMADS1
Z1328	Xfyou5816	Indica*indica	Three-lines system	NA
Z1329	Chuannong1A/768	Indica*indica	Three-lines system	OsMADS1
Z1330	Lefenga/Tianhui918	Indica*indica	Three-lines system	OsMADS1
Z1331	Dm63A/Lehui188	Indica*indica	Three-lines system	OsMADS1
Z1332	Gangyou918	Indica*indica	Three-lines system	OsMADS1
Z1333	Xieyou1385	Indica*indica	Three-lines system	OsMADS1
Z1334	Xiangfengyou851	Indica*indica	Three-lines system	OsMADS1/OsGW3p6
Z1335	Cliangyou1146	Indica*indica	Two-lines system	OsMADS1
Z1336	Jingchuyou37	Indica*indica	Three-lines system	OsMADS1
Z1337	Yixiangyou196	Indica*indica	Three-lines system	OsMADS1
Z1338	Xianfengyou179	Indica*indica	Three-lines system	OsMADS1
Z1339	Y58S/R507	Indica*indica	Two-lines system	OsMADS1
Z1340	Pengliangyou187	Indica*indica	Two-lines system	OsMADS1
Z1341	Lvyou4923	Indica*indica	Three-lines system	OsMADS1
Z1342	Chuannong1A/Chenghui3203	Indica*indica	Three-lines system	OsMADS1
Z1343	Luyou9827	Indica*indica	Three-lines system	OsMADS1
Z1344	Shiyou016	Indica*indica	Three-lines system	OsMADS1
Z1345	Wan3A/Wanhui481	Indica*indica	Three-lines system	OsMADS1
Z1346	Xida2A/Xihui16	Indica*indica	Three-lines system	OsMADS1
Z1347	Chuanguyou23	Indica*indica	Three-lines system	OsMADS1
Z1348	Jianuo2You06	Indica*indica	Three-lines system	OsMADS1
Z1349	Guangyou4019	Indica*indica	Three-lines system	OsMADS1
Z1350	Tianyou199	Indica*indica	Three-lines system	OsMADS1
Z1351	Yongyou1512	Indica*japonica	Three-lines system	NA
Z1352	1013A/R3401	Indica*indica	Three-lines system	OsMADS1
Z1353	Dm63A/R598	Indica*indica	Three-lines system	OsMADS1
Z1354	Tengyou5727	Indica*indica	Three-lines system	OsMADS1
Z1355	Neixiang6A/R208	Indica*indica	Three-lines system	OsMADS1
Z1356	16A/R931	Indica*indica	Three-lines system	OsMADS1
Z1357	28A/R216	Indica*indica	Three-lines system	NA
Z1358	Xinhuaa/R1862	Indica*indica	Three-lines system	OsMADS1
Z1359	Yixiangyou2466	Indica*indica	Three-lines system	OsMADS1
Z1360	Dxiang5	Indica*indica	Three-lines system	OsMADS1
Z1361	343A/R533	Indica*indica	Three-lines system	OsMADS1
Z1362	Rong18You2348	Indica*indica	Three-lines system	OsMADS1
Z1363	Neixiang6788	Indica*indica	Three-lines system	OsMADS1
Z1364	Neixiang6You9	Indica*indica	Three-lines system	OsMADS1
Z1365	Yixiangyou5577	Indica*indica	Three-lines system	OsMADS1
Z1366	21A/Chenghui727	Indica*indica	Three-lines system	OsMADS1
Z1367	Zhuyou1013	Indica*indica	Three-lines system	OsMADS1
Z1368	Ruiyou98	Indica*indica	Three-lines system	OsMADS1
Z1369	Ganxianghuazhan	Indica*indica	Three-lines system	OsMADS1
Z1370	Guyouhuazhan	Indica*indica	Three-lines system	OsMADS1
Z1371	Fanyou7185	Indica*indica	Three-lines system	OsMADS1
Z1372	Tyou10807	Indica*indica	Three-lines system	OsMADS1
Z1373	Liangyou619	Indica*indica	Two-lines system	OsMADS1
Z1374	P88S/R1128	Indica*indica	Two-lines system	OsMADS1
Z1375	Yliangyou3218	Indica*indica	Two-lines system	OsMADS1
Z1376	Yliangyou1928	Indica*indica	Two-lines system	OsMADS1
Z1377	Yliangyou896	Indica*indica	Two-lines system	OsMADS1
Z1378	Yliangyou6	Indica*indica	Two-lines system	OsMADS1
Z1379	Shenliangyou865	Indica*indica	Two-lines system	OsMADS1
Z1380	Yliangyou2	Indica*indica	Two-lines system	NA
Z1381	Liangyou432	Indica*indica	Two-lines system	OsMADS1
Z1382	1892S/Yr0822	Indica*indica	Two-lines system	OsMADS1
Z1383	Huiliangyou630	Indica*indica	Two-lines system	OsMADS1
Z1384	Huiliangyou1108	Indica*indica	Two-lines system	OsMADS1
Z1385	Fengliangyou302	Indica*indica	Two-lines system	OsMADS1
Z1386	Fengliangyou938	Indica*indica	Two-lines system	OsMADS1
Z1387	Guangyou673	Indica*indica	Three-lines system	OsMADS1
Z1388	Fuliangyou366	Indica*indica	Two-lines system	OsMADS1/OsGW3p6
Z1389	Guangyou2108	Indica*indica	Three-lines system	OsMADS1
Z1390	Luyoumingzhan	Indica*indica	Three-lines system	OsMADS1
Z1391	Shenyou9519	Indica*indica	Three-lines system	OsMADS1
Z1392	Pengliangyou336	Indica*indica	Two-lines system	OsMADS1
Z1393	Quanyou785	Indica*indica	Three-lines system	OsMADS1
Z1394	Fliangyou6876	Indica*indica	Two-lines system	OsMADS1
Z1395	Jingliangyou317	Indica*indica	Two-lines system	OsMADS1
Z1396	Guangliangyouxiang5	Indica*indica	Two-lines system	OsMADS1/OsGW3p6
Z1397	Guangliangyou15	Indica*indica	Two-lines system	OsMADS1/OsGW3p6
Z1398	Liangyou87	Indica*indica	Two-lines system	OsMADS1
Z1399	Zhongnanyou3745	Indica*indica	Three-lines system	OsMADS1/OsGW3p6
Z1400	Liangyou315	Indica*indica	Two-lines system	OsMADS1
Z1401	Keliangyou889	Indica*indica	Two-lines system	OsMADS1
Z1402	Qliangyou008	Indica*indica	Two-lines system	OsMADS1
Z1403	Guangliangyou8	Indica*indica	Two-lines system	OsMADS1
Z1404	Liangyou116	Indica*indica	Two-lines system	OsMADS1
Z1405	Cliangyou513	Indica*indica	Two-lines system	OsMADS1
Z1406	Guangzhan63-2S/HR1128	Indica*indica	Two-lines system	OsMADS1/OsGW3p6
Z1407	Yangliangyou512	Indica*indica	Two-lines system	OsMADS1/OsGW3p6
Z1408	Liangyou3168	Indica*indica	Two-lines system	OsMADS1/OsGW3p6
Z1409	Suyou8365	Indica*indica	Three-lines system	OsMADS1
Z1410	Qianyou911	Indica*indica	Three-lines system	OsMADS1
Z1411	Liangyou986	Indica*indica	Two-lines system	OsMADS1/OsGW3p6
Z1412	Yongyou1512	Indica*japonica	Three-lines system	NA
Z1413	Shenyou9597	Indica*indica	Three-lines system	OsMADS1
Z1414	Luyouhuazhan	Indica*indica	Three-lines system	OsMADS1
Z1415	Liangyou771	Indica*indica	Two-lines system	OsMADS1/OsGW3p6
Z1416	Shenliangyou9310	Indica*indica	Two-lines system	OsMADS1
Z1417	Shenyou9526	Indica*indica	Three-lines system	OsMADS1
Z1418	Yliangyou8622	Indica*indica	Two-lines system	OsMADS1
Z1419	Zhongguyou28	Indica*indica	Three-lines system	OsMADS1
Z1420	Liangyou984	Indica*indica	Two-lines system	OsMADS1/OsGW3p6
Z1421	Shenyou9524	Indica*indica	Three-lines system	OsMADS1
Z1422	Fengliangyou346	Indica*indica	Two-lines system	OsMADS1
Z1423	Q2You28	Indica*indica	Three-lines system	OsMADS1
Z1424	620S/Bing4114	Indica*indica	Two-lines system	OsMADS1
Z1425	Shenliangyou862	Indica*indica	Two-lines system	OsMADS1
Z1426	Shenliangyou814	Indica*indica	Two-lines system	OsMADS1
Z1427	Xinliangyou998	Indica*indica	Two-lines system	OsMADS1
Z1428	Cliangyou4418	Indica*indica	Two-lines system	OsMADS1
Z1429	Huiliangyou5	Indica*indica	Two-lines system	OsMADS1
Z1430	Liangyou1882	Indica*indica	Two-lines system	OsMADS1
Z1431	Yliangyou2008	Indica*indica	Two-lines system	OsMADS1
Z1432	Longliangyou448	Indica*indica	Two-lines system	OsMADS1/OsGW3p6
Z1433	Yiliangyou8	Indica*indica	Two-lines system	OsMADS1
Z1434	Zhefuliangyou11-18	Indica*indica	Two-lines system	OsMADS1
Z1435	Suliangyou585	Indica*indica	Two-lines system	OsMADS1
Z1436	Mingliangyou6	Indica*indica	Two-lines system	OsMADS1
Z1437	Liangyouguang1261	Indica*indica	Two-lines system	OsMADS1
Z1438	Shenliangyou118	Indica*indica	Two-lines system	OsMADS1/OsGW3p6
Z1439	Yliangyou1998	Indica*indica	Two-lines system	OsMADS1
Z1440	Yliangyou8188	Indica*indica	Two-lines system	OsMADS1
Z1441	Neixiang7539	Indica*indica	Three-lines system	OsMADS1
Z1442	Yliangyou646	Indica*indica	Two-lines system	OsMADS1
Z1443	Guangliangyouai93	Indica*indica	Two-lines system	NA
Z1444	Liangyou8106	Indica*indica	Two-lines system	OsMADS1
Z1445	Yliangyou3399	Indica*indica	Two-lines system	OsMADS1
Z1446	Cliangyou70124	Indica*indica	Two-lines system	OsMADS1
Z1447	Liangyou689	Indica*indica	Two-lines system	OsMADS1
Z1448	Liangyou676	Indica*indica	Two-lines system	OsMADS1/OsGW3p6
Z1449	Tianyou8012	Indica*indica	Three-lines system	OsMADS1
Z1450	Keyou16	Indica*indica	Three-lines system	OsMADS1
Z1451	Y58S/P102	Indica*indica	Two-lines system	OsMADS1
Z1452	Qifeng1068	Indica*indica	Three-lines system	OsMADS1
Z1453	Liangyou1198	Indica*indica	Two-lines system	OsMADS1
Z1454	Liangyou0367	Indica*indica	Two-lines system	OsMADS1
Z1455	Liangyou383	Indica*indica	Two-lines system	OsMADS1/OsGW3p6
Z1456	Xinrongyouhuazhan	Indica*indica	Three-lines system	OsMADS1
Z1457	Liangyou3905	Indica*indica	Two-lines system	OsMADS1/OsGW3p6
Z1458	Yanliangyou2208	Indica*indica	Two-lines system	NA
Z1459	Yiliangyou228	Indica*indica	Two-lines system	OsMADS1/OsGW3p6
Z1460	Wufengyou103	Indica*indica	Three-lines system	OsMADS1
Z1461	Jingchuyou7	Indica*indica	Three-lines system	OsMADS1
Z1462	Liangyou5266	Indica*indica	Two-lines system	NA
Z1463	Guangliangyou7203	Indica*indica	Two-lines system	OsMADS1/OsGW3p6
Z1464	Liangyou988	Indica*indica	Two-lines system	OsMADS1
Z1465	03S/RGM1	Indica*indica	Two-lines system	OsMADS1/OsGW3p6
Z1466	Quanyou1093	Indica*indica	Three-lines system	OsMADS1
Z1467	Wuyou321	Indica*indica	Three-lines system	OsMADS1
Z1468	Rongyou308	Indica*indica	Three-lines system	OsMADS1
Z1469	Jingchuyou891	Indica*indica	Three-lines system	OsMADS1
Z1470	Liangyou33	Indica*indica	Two-lines system	OsMADS1
Z1471	Wufengyou569	Indica*indica	Three-lines system	OsMADS1
Z1472	Xiangfengyou2297	Indica*indica	Three-lines system	OsMADS1
Z1473	Yangliangyou353	Indica*indica	Two-lines system	OsGW3p6
Z1474	Shenyou9566	Indica*indica	Three-lines system	OsMADS1
Z1475	Qiyou40	Indica*indica	Three-lines system	OsMADS1
Z1476	Anfengyouhuazhan	Indica*indica	Three-lines system	OsMADS1
Z1477	Liangyou937	Indica*indica	Two-lines system	OsMADS1/OsGW3p6
Z1478	Anfengyou3698	Indica*indica	Three-lines system	OsMADS1
Z1479	Aoliangyou1066	Indica*indica	Two-lines system	OsMADS1
Z1480	57Youhuazhan	Indica*indica	Three-lines system	OsMADS1
Z1481	Q3A/9712	Indica*indica	Three-lines system	OsMADS1
Z1482	Xinliangyou917	Indica*indica	Two-lines system	OsMADS1
Z1483	Yueyouhuazhan	Indica*indica	Three-lines system	OsMADS1
Z1484	Shenyou1029	Indica*indica	Three-lines system	OsMADS1
Z1485	Chuangyouhuazhan	Indica*indica	Three-lines system	OsMADS1
Z1486	Yongyou412	Indica*japonica	Three-lines system	NA
Z1487	Zhenyou998	Indica*indica	Three-lines system	OsMADS1
Z1488	Jiazheyou9199	Indica*indica	Three-lines system	OsMADS1
Z1489	Xiangfengyou180	Indica*indica	Three-lines system	OsMADS1
Z1490	Yuyou132	Indica*indica	Three-lines system	OsMADS1
Z1491	51YouT3	Indica*indica	Three-lines system	OsMADS1
Z1492	Xiangfengyou512	Indica*indica	Three-lines system	OsMADS1
Z1493	Xiangfengyou1063	Indica*indica	Three-lines system	OsMADS1
Z1494	Xiangfengyou269	Indica*indica	Three-lines system	OsMADS1
Z1495	Xiangfengyou206	Indica*indica	Three-lines system	OsMADS1
Z1496	Bang191S/80447	Indica*indica	Two-lines system	OsMADS1
Z1497	Yangxianyou869	Indica*indica	Three-lines system	OsMADS1
Z1498	Yliangyou888	Indica*indica	Two-lines system	OsMADS1
Z1499	Wufengyou6537	Indica*indica	Three-lines system	OsMADS1
Z1500	Yifengyou851	Indica*indica	Three-lines system	OsMADS1
Z1501	Jifengyouhang1573	Indica*indica	Three-lines system	OsMADS1
Z1502	Taifengyou8006	Indica*indica	Three-lines system	OsMADS1
Z1503	Guangliangyou9388	Indica*indica	Two-lines system	OsMADS1
Z1504	Yliangyou9002	Indica*indica	Two-lines system	OsMADS1
