# Supplementary material for: Dissecting a heterotic gene through GradedPool-Seq mapping informs a rice-improvement strategy
Source: Nat Commun. 2019 Jul 5;10:2982. doi: 10.1038/s41467-019-11017-y (PMC6611799; doi:10.1038/s41467-019-11017-y)
Supplement: Supplementary file 6 — Supplementary Data 2 [file 41467_2019_11017_MOESM6_ESM.xlsx]

## Sheet: Sheet1
Supplementary Data 2. Sequence and haplotype analysis of the OsMADS1GW3p6 gene in the parents of hybrid rice.
ID	Name	Subspecies	Type	Haplotype of OsMADS1
A1	WufengA	indica	Male sterile line	NA			A:Male sterile line in three-lines hybrid rice
A2	Neixiang6A	indica	Male sterile line	NA			S:Male sterile line in two-lines hybrid rice
A3	Neixiang7A	indica	Male sterile line	OsMADS1			NA: Not avaliable data due to missing samples.
A4	T109A	indica	Male sterile line	OsMADS1
A5	85A	indica	Male sterile line	OsMADS1
A6	XinrongA	indica	Male sterile line	NA
A7	Hongyang1A	indica	Male sterile line	OsMADS1
A8	XieqingzaoA	indica	Male sterile line	OsMADS1
A9	Bing1A	indica	Male sterile line	OsMADS1
A10	Qianjiang1A	indica	Male sterile line	OsMADS1
A11	Zhejing4A	japonica	Male sterile line	OsMADS1
A12	TianfengA	indica	Male sterile line	OsMADS1
A13	JunA	indica	Male sterile line	OsMADS1
A14	RongfengA	indica	Male sterile line	OsMADS1
A15	Jin23A	indica	Male sterile line	NA
A16	XianfengA	indica	Male sterile line	OsMADS1
A17	ShiyouA	indica	Male sterile line	OsMADS1
A18	II-32A	indica	Male sterile line	NA
A19	Zhong9A	indica	Male sterile line	NA
A20	Chuanxiang29A	indica	Male sterile line	NA
A21	GanxiangA	indica	Male sterile line	NA
A22	ZhongxinA	indica	Male sterile line	NA
A23	Guangkang13A	indica	Male sterile line	OsMADS1
A24	10A	indica	Male sterile line	NA
A25	Zhenshan97B	indica	Maintainer line	OsMADS1
S1	M6303S	indica	Male sterile line	OsGW3p6
S2	Y58S	indica	Male sterile line	OsMADS1
S3	Zhu1S	indica	Male sterile line	OsMADS1
S4	Guangzhan63-4S	indica	Male sterile line	OsGW3p6
S5	LongS	indica	Male sterile line	NA
S6	XinanS	indica	Male sterile line	OsMADS1
S7	Guangxiang24S	indica	Male sterile line	OsMADS1
S8	Lu18S	indica	Male sterile line	OsMADS1
S9	PA64S	indica (with japonica fragments)	Male sterile line	OsMADS1
S10	03S	indica	Male sterile line	NA
S11	XinerS	indica	Male sterile line	NA
S12	Xuan69S	indica	Male sterile line	OsGW3p6
S13	Guangzhan63S	indica	Male sterile line	OsGW3p6
T1	Yihui3551	indica	Restorer line	OsMADS1
T2	Enhui80	indica	Restorer line	NA
T3	R15	indica	Restorer line	OsMADS1
T4	R1176	indica	Restorer line	OsMADS1
T5	Xianhui207	indica	Restorer line	OsMADS1
T6	R2122	indica	Restorer line	OsMADS1
T7	Mianhui725	indica	Restorer line	OsMADS1
T8	Jianghui151	indica	Restorer line	NA
T9	Duoxi1	indica	Restorer line	NA
T10	Neixianghui1	indica	Restorer line	OsMADS1
T11	Luhui602	indica	Restorer line	NA
T12	Chenghui448	indica	Restorer line	OsMADS1
T13	Shuhui527	indica	Restorer line	NA
T14	Fuhui676	indica	Restorer line	OsMADS1
T15	Fuhui673	indica	Restorer line	OsMADS1
T16	Minghui63	indica	Restorer line	OsMADS1
T17	Zhehui7954	indica	Restorer line	NA
T18	Minghui77	indica	Restorer line	OsMADS1
T19	Yuexiangzhan	indica	Restorer line	OsMADS1
T20	Guanghui128	indica	Restorer line	NA
T21	Guanghui998	indica	Restorer line	NA
T22	Gui99	indica	Restorer line	OsMADS1
T23	Zhonghui8006	indica	Restorer line	OsMADS1
T24	Feng986	indica	Restorer line	NA
T25	Huazhan	indica	Restorer line	NA
T26	Neihui94-11	indica	Restorer line	OsMADS1
T27	Neihui92-4	indica	Restorer line	OsMADS1
T28	R99082	indica	Restorer line	NA
T29	Ronghui906	indica	Restorer line	NA
T30	Neihui5550	indica	Restorer line	OsMADS1
T31	Neihui99-14	indica	Restorer line	NA
T32	Neihui2539	indica	Restorer line	NA
T33	Neixianghui2	indica	Restorer line	NA
T34	Neixianghui2156	japonica	Restorer line	NA
T35	Fuhui718	indica	Restorer line	NA
T36	Nanhui511	indica	Restorer line	OsGW3p6
T37	Lehui188	indica	Restorer line	NA
T38	Yuehui360	indica	Restorer line	OsMADS1
T39	R507	indica	Restorer line	NA
T40	R6547	indica	Restorer line	OsMADS1
T41	Zhenhui084	indica	Restorer line	NA
T42	Xiangqing	japonica	Restorer line	OsMADS1
T43	C418	indica (with japonica fragments)	Restorer line	OsMADS1
T44	Yuehui9113	indica	Restorer line	OsMADS1
T45	Jinhui5	indica	Restorer line	OsMADS1
T46	Fuhui305	indica	Restorer line	NA
T47	9311	indica	Restorer line	OsMADS1
T48	Minghui86	indica	Restorer line	NA
T49	Fuhui838	indica	Restorer line	OsMADS1
T50	Minghui100	indica	Restorer line	NA
T51	Yihui1577	indica	Restorer line	NA
T52	Zhongzao39	indica	Restorer line	OsMADS1
