# Supplementary material for: Dissecting a heterotic gene through GradedPool-Seq mapping informs a rice-improvement strategy
Source: Nat Commun. 2019 Jul 5;10:2982. doi: 10.1038/s41467-019-11017-y (PMC6611799; doi:10.1038/s41467-019-11017-y)
Supplement: Supplementary file 7 — Source Data [file 41467_2019_11017_MOESM7_ESM.xlsx]

## Sheet: Fig. 2f
Figure 2f
Grain Weight (g)
L1	L2	L3	L4
35.482	36.856	36.652	34.844
34.367	37.079	37.174	34.993
34.537	36.648	37.004	35.013
35.133	36.756	36.158	34.651
35.024	36.226	36.295	34.893
34.969	36.365	36.487	34.537
34.722	37.02	36.93	35.028
35.197	36.526	37.066	34.703
34.26	36.908	36.168	34.956
34.49	37.348	36.719	34.579
34.613	36.885	37.563	35.039
34.683	36.708	37.296	34.886
34.448	36.554	36.597	34.791
34.666	36.54	36.834	34.69
34.98	37.132	37.55	34.828
34.974	36.611	37.364	34.445
34.712	36.697	37.244	34.767
34.654	37.068	37.293	34.653
34.627	36.839	37.37	34.87
34.649	36.609	37.088	34.731
34.795	36.865	37.333	35.008
34.215	37.389	36.971	35.134
35.153	36.798	36.609	34.483
34.733	36.741	36.769	34.417
34.423	36.672	38.054	34.845
34.494	36.629	37.66	35.089
35.02	37.057	36.72	34.555
34.98	36.726	37.572	34.839
34.333	37.112	37.465	35.438
34.525	37.032	36.893	34.83
35.267	37.01	36.897	34.7
34.692	36.852	36.709	34.56
34.433	37.173	37.083	34.886
34.937	36.455	36.574	34.608
35.214	37.129	37.374	34.777
34.615	36.966	36.675	34.563
35.063	36.913	37.242	34.418
34.744	36.914	37.141	34.482
34.817	37.237	37.374	34.639
34.099	36.795	37.449	34.713
34.291	37.226	36.907	34.437
34.589	36.731	36.442	34.452
34.766	36.699	36.562	34.802
34.272	37.407	36.747	34.514
34.749	37.419	36.983	35.406
34.835	36.9	37.322	34.539
34.76	37.251	36.7	34.745
34.88	37.397	37.21	34.281

## Sheet: Fig. 2h
Figure 2h
Grain Length (mm)
L1	L2	L3	L4
10.023	10.446	10.398	10.007
9.877	10.448	10.452	9.988
10.039	10.393	10.437	10.071
10.004	10.403	10.344	9.952
9.957	10.363	10.378	9.975
9.763	10.439	10.413	10.068
9.988	10.512	10.379	10.037
10.123	10.358	10.395	9.965
9.933	10.461	10.461	9.98
9.981	10.401	10.46	10.101
9.847	10.413	10.511	10.004
9.866	10.477	10.498	9.979
9.959	10.408	10.401	9.961
9.984	10.355	10.345	9.983
9.945	10.368	10.444	9.924
10.084	10.495	10.516	9.975
9.862	10.29	10.452	9.925
9.886	10.409	10.511	9.938
9.944	10.464	10.544	9.973
9.964	10.4	10.409	9.921
9.862	10.472	10.585	10.011
9.958	10.428	10.395	10.037
9.909	10.407	10.44	9.954
9.897	10.413	10.44	9.939
9.858	10.406	10.382	9.987
9.89	10.363	10..410	10.044
10.03	10.391	10.294	9.94
9.994	10.334	10.488	9.985
9.92	10.396	10.411	10.038
9.91	10.34	10.456	10.019
10.058	10.402	10.328	9.929
9.968	10.386	10.433	10.007
9.997	10.414	10.392	10.103
9.954	10.476	10.508	9.951
9.873	10.391	10.524	9.957
9.958	10.371	10.459	9.996
10.054	10.346	10.417	9.936
9.969	10.466	10.52	9.931
9.858	10.522	10.394	9.936
9.965	10.419	10.329	10.015
9.928	10.369	10.426	9.991
9.977	10.471	10.34	9.963
10.071	10.436	10.508	9.939
9.921	10.423	10.359	10.006
9.909	10.511	10.483	10.042
9.892	10.368	10.571	10.049
9.969	10.443	10.463	10.035
9.958	10.454	10.362	9.914

## Sheet: Fig. 3b
Figure 3b
Grain Length of transgenic plants and control plants (mm)
FH	OE-GW3p6-#1	OE-GW3p6-#2
9.857	10.57	10.563
9.766	10.499	10.55
9.916	10.587	10.323
9.838	10.49	10.449
10.033	10.396	10.727
9.884	10.38	10.345
10.189	10.671	10.542
10.015	10.353	10.402
9.792	10.618	10.328
10.085	10.224	10.578
9.932	10.465	10.792
9.974	10.495	10.181
10.227	10.582	10.744
9.618	10.301	10.322
10.1	10.627	10.433
9.868	10.653	10.545
9.892	10.566	10.494
10.005	10.564	10.434
9.821	10.533	10.57
9.948	10.588	10.51
10.212	10.525	10.334
10.136	10.536	10.531
10.12	10.581	10.433
9.893	10.667	10.344

## Sheet: Fig. 3c
Figure 3c
Grain weight of transgenic plants and control plants (g)
FH	OE-GW3p6-#1	OE-GW3p6-#1
34.383	37.51	37.894
35.57	37.13	36.758
35.366	38.151	35.321
34.431	37.884	37.377
36.505	36.817	37.354
35.792	38.933	37.842
34.373	36.572	37.574
36.015	36.295	37.573
34.483	37.159	37.202
34.45	36.587	36.828
33.741	37.211	37.074
34.385	37.144	38.761
35.914	36.983	37.587
36.497	36.96	38.827
35.63	36.758	38.01
34.678	37.742	37.806
36.281	38.282	36.567
33.692	36.192	36.256
34.706	38.401	36.945
34.174	37.846	36.652
34.073	36.532	36.051
35.802	36.434	37.223
33.701	37.951	37.902
35.796	36.73	36.617

## Sheet: Fig. 4c
Figure 4c
Grain length (mm)
FH	NIL
9.794	10.479
9.908	10.563
9.764	10.53
9.945	10.244
9.868	10.456
9.977	10.47
9.796	10.45
9.947	10.524
9.893	10.793
9.771	10.686
10.021	10.417
10.065	10.298
9.835	10.52
10.113	10.662
9.793	10.444
9.947	10.562
9.945	10.456
9.96	10.509
9.903	10.302
9.964	10.621
9.813	10.422
9.9	10.459
9.82	10.796
9.764	10.474

## Sheet: Fig. 4d
Figure 4d
Grain width (mm)
FH	NIL
2.855	2.954
2.881	2.91
2.836	2.932
2.885	2.912
2.87	2.891
2.806	2.883
2.847	2.932
2.811	2.891
2.889	2.91
2.86	2.839
2.813	2.795
2.917	2.813
2.879	2.886
2.885	2.929
2.824	2.809
2.832	2.851
2.854	2.863
2.868	2.931
2.867	2.911
2.855	2.937
2.845	2.889
2.837	2.901
2.926	2.867
2.813	2.793

## Sheet: Fig. 4e
Figure 4e
1000-grain weight (g)
FH	NIL
34.188	37.86
35.125	37.315
34.571	36.044
35.437	37.86
33.098	37.315
35.108	37.528
34.12	36.484
34.781	37.25
35.818	35.95
35.559	38.94
34.651	38.886
34.231	36.393
36.484	38.561
35.95	37.44
34.055	37.558
36.393	35.743
34.766	36.906
34.643	36.83
35.52	37.608
34.492	37.672
36.158	38.958
33.775	37.872
35.18	36.48
35.946	36.44

## Sheet: Fig. 4f
Figure 4f
Grain weight per plant (g)
FH	NIL
43.4368	40.1007
37.8619	53.4626
37.415	41.8498
36.1102	42.7185
40.7483	40.2831
36.3906	40.4787
40.7744	43.4626
40.3244	41.8498
40.426	40.7185
39.4568	40.2831
30.9752	40.7487
42.156	42.1236
40.1124	43.7182
40.1319	48.3437
40.3262	37.4252
40.1157	43.1605
34.9928	42.849
35.4748	37.8162
36.0541	46.4576
40.2128	33.6737
45.3953	37.7212
39.9942	47.9857
45.3852	44.5925
42.3103	44.5015

## Sheet: Fig. 4g
Figure 4g
Panicle length (cm)
FH	NIL
31.5	27
28	29
27.5	28
26.5	26.5
29	28.5
28.5	29.5
30.5	29.5
30	28.5
30.5	27
26	27
27.5	27.5
27	27
29	26
27.5	27.5
27	27
28.5	27.3
26	27.5
25.5	27
26.5	28.5
28	29.5
28.5	28.5
27.5	27.5
28.5	26
26.5	26

## Sheet: Fig. 4h
Figure 4h
Panicle number (n)
FH	NIL
9	8
11	7
6	7
8	6
7	6
5	8
7	6
8	5
9	8
8	9
7	7
9	11
9	6
6	10
5	6
6	7
6	6
7	10
8	8
6	9
10	8
8	10
8	6
9	8

[truncated: 12 more sheets: Fig. 4i, Fig. 4j, Fig. 4k, Fig. 4l, Fig. 5b, Suppl Fig 10a, Suppl Fig. 10b, Suppl Fig. 11d, Suppl Fig 11e, Suppl Fig 13, Suppl Fig 14, Suppl Fig 15]
